# Supplementary material for: In vivo microscopy reveals macrophage polarization locally promotes coherent microtubule dynamics in migrating cancer cells
Source: Nat Commun. 2020 Jul 14;11:3521. doi: 10.1038/s41467-020-17147-y (PMC7360550; doi:10.1038/s41467-020-17147-y)
Supplement: Supplementary file 6 — Source Data [file 41467_2020_17147_MOESM6_ESM.xlsx]

## Sheet: Figure 1D-E HT1080 Cells
Figure 1D HT1080 Cells
Effect Size Data			Raw Data Used For Effect Size Calculations and Distribution Plots (every row is 1 track)
Feature	Effect Size		in vitro data															in vivo data
Persistence	-0.297092		curvature	edge_distance	maj_axis_distance	maj_orient_mag	min_axis_distance	new_displacement	new_pathlength	new_persistance	new_speed	new_speed_max	new_speed_min	new_speed_stdev	similarity_20	similarity_200		Curvature	Edge Distance	Minor Axis Distance	Orientation	Major Axis Distance	Displacement	Pathlength	Persistence	Average Speed	Max Speed	Min Speed	Speed SD	Local Coherence	Cellular Coherence
Local Coherence	-0.132414		0.0244083	361.575	0.409724	0.956318	0.304061	3.66361	5.12262	0.715183	0.338438	0.692993	0.0300429	0.177724	0.299207	0.0465859		0.0029034	55.317	0.350638	0.957045	0.332609	3.28477	3.40403	0.964963	0.385596	0.580615	0.220501	0.0929641	-0.105158	-0.26326
Major Axis Distance	-0.126733		0.013531	349.202	0.398005	0.995436	0.0766775	4.70656	4.84706	0.971015	0.367339	0.553318	0.10656	0.136275	0.178818	-0.002386		0.0239178	352.035	0.610234	0.995906	0.268905	3.53652	4.86286	0.727251	0.480381	0.934701	0.174558	0.212292	0.774798	0.264817
Minor Axis Distance	-0.0516119		0.152	95.4378	0.422125	0.713578	0.596062	1.26803	1.83062	0.69268	0.135579	0.229806	0.0469705	0.0675838	0.239401	0.103108		0.014765	321.601	0.636887	0.973768	0.35675	2.54221	2.597	0.978903	0.377085	0.929998	0.132134	0.276494	0.799055	0.291163
Edge Distance	-0.0418668		2.79663	407.71	0.0781262	0.505891	0.346777	5.00822	6.57343	0.761888	0.442181	1.07356	0.0644929	0.355376	-0.11021	-0.125248		0.0683173	123.693	0.829864	0.907025	0.565034	2.46735	2.53998	0.971407	0.460767	0.908097	0.199719	0.227929	0.827472	0.291727
Minimum Speed	-0.0194896		0.028755	345.131	0.331723	0.520988	0.224155	2.57934	3.0218	0.853579	0.29656	0.436298	0.0328588	0.122012	0.233745	0.123223		0.023736	63.0711	0.446798	0.972642	0.383438	3.425	3.44478	0.99426	0.557024	0.812228	0.223094	0.207607	0.0508758	-0.273732
Curvature	0.000317063		0.0222398	101.033	0.124123	0.656233	0.855841	4.26686	4.34056	0.983021	0.472262	0.925876	0.220763	0.225967	0.183207	0.0965437		0.0344418	475.855	0.357894	0.816263	0.00671796	1.57148	1.64058	0.957883	0.308885	0.428113	0.154531	0.0991537	0.481053	0.1624
Average Speed	0.147039		0.517728	75.1896	0.287589	0.147494	0.645034	0.686946	1.10353	0.622498	0.114842	0.210575	0.0331692	0.0607822	0.345263	0.138909		3.22011	195.575	0.652161	0.975162	0.286205	1.91159	3.01632	0.63375	0.615519	0.957616	0.177118	0.300296	0.791056	0.290944
Speed SD	0.188316		0.0287736	638.988	0.0976072	0.641381	0.125285	3.11994	3.21989	0.968957	0.45826	0.678292	0.312902	0.120824	0.0991966	0.0985319		0.0388881	139.942	0.785038	0.868839	0.709725	1.70356	1.73043	0.984472	0.350936	0.473191	0.213528	0.0828769	0.444733	-0.216489
Max Speed	0.199997		0.172201	147.479	0.532138	0.86295	0.198559	1.95026	2.06287	0.94541	0.456511	0.713234	0.277664	0.170322	0.168206	-0.0879137		0.00604781	175.8	0.0738872	0.988162	0.189556	4.7441	5.60347	0.846635	0.384787	0.667483	0.0693162	0.186549	0.292469	0.256071
Displacement	0.247713		0.0265574	218.855	0.529471	0.996342	0.0971132	2.52027	3.66569	0.687529	0.792589	1.71225	0.260754	0.518461	-0.343628	-0.00765618		0.0075263	577.261	0.252627	0.856301	0.031868	15.1007	15.9079	0.949254	3.11928	3.60278	2.28241	0.556177	0.275946	0.286828
Pathlength	0.304358		0.471939	100.253	0.575988	0.77381	0.379914	0.873075	0.9474	0.921548	0.281681	0.489631	0.161425	0.132206	0.0672085	-0.0892763		0.000828424	305.998	0.576599	0.942004	0.294509	4.81245	5.02327	0.958031	0.449879	0.63832	0.248856	0.123079	0.720742	0.293076
Cellular Coherence	0.354925		0.0607449	150.379	0.413322	0.674444	0.406242	1.65371	1.70785	0.968297	0.441551	0.610501	0.243872	0.135885	0.36916	0.10816		0.0220426	343.678	0.434962	0.996533	0.169768	1.29548	1.60378	0.807765	0.206205	0.438835	0.0276059	0.125977	0.618399	0.282895
Orientation	0.400658		431.042	31.9494	0.0047949	0.207916	0.894694	0.894492	1.18514	0.754755	0.356371	0.836385	0.0347999	0.315524	-0.106433	0.1336		0.00379262	536.603	0.12727	0.963597	0.0326373	1.51893	2.19067	0.693362	0.346764	0.690032	0.139256	0.213402	0.356443	0.237188
			0.0924085	255.595	0.141605	0.196007	0.511558	0.731965	0.951975	0.768891	0.247472	0.392419	0.11778	0.116122	-0.0957231	-0.145574		0.0934907	581.487	0.24561	0.945406	0.031411	2.67457	2.85307	0.937433	0.493059	0.72324	0.164789	0.184762	0.460219	0.22587
			0.599902	368.778	0.173057	0.507876	0.355057	0.803422	1.3327	0.602853	0.296697	0.675796	0.0512903	0.230799	0.105142	0.113564		0.166041	72.1245	0.269945	0.993888	0.295798	4.87649	7.6123	0.640607	0.586844	1.32131	0.134905	0.345196	0.219769	0.262169
			0.690774	87.7212	0.906534	0.957211	0.466151	3.77289	3.93598	0.958565	0.492835	1.17324	0.142318	0.408443	0.474471	0.02608		0.0336032	192.42	0.0561825	0.923345	0.181529	2.41309	3.64425	0.662163	0.32803	0.561857	0.0780865	0.155661	0.270448	0.213474
			0.325026	213.037	0.527455	0.749739	0.274971	1.87296	2.70677	0.691953	0.501441	0.826228	0.309119	0.178367	0.413823	0.0978674		0.0760459	173.17	0.755689	0.974801	0.449	1.84696	1.95324	0.945588	0.297534	0.530657	0.118099	0.127342	0.794251	0.291003
			0.0983002	70.8894	0.0547896	0.203254	0.925987	1.78751	1.8373	0.972904	0.398899	0.588322	0.26897	0.112243	0.374818	0.13379		7.02082	98.954	0.616671	0.719645	0.371857	1.04812	1.44459	0.725549	0.317385	0.900336	0.0407821	0.327937	0.155011	-0.152611
			0.14968	454.087	0.200674	0.773498	0.272021	1.0971	1.11557	0.983447	0.333408	0.467201	0.242116	0.0835117	0.163422	0.0778404		0.00349879	437.319	0.0239722	0.510742	0.274206	5.73007	5.86482	0.977026	1.19977	2.01761	0.476027	0.498304	-0.259011	-0.252141
			0.0145551	97.4729	0.444539	0.788533	0.537509	4.92885	6.9946	0.704664	0.416009	1.33865	0.0820679	0.347548	0.0832912	-0.103006		0.086849	161.275	0.0101617	0.933973	0.193391	3.01283	3.33133	0.904394	0.493127	0.928836	0.201116	0.245275	0.237477	0.219307
			0.0236055	123.103	0.815735	0.733181	0.301048	3.99464	4.07013	0.981451	0.456602	0.767349	0.189426	0.202493	0.252748	-0.111836		0.0822039	321.125	0.370468	0.922631	0.132079	2.90625	2.99331	0.970917	0.443051	0.674698	0.22969	0.160843	0.555439	0.21309
			0.197978	621.863	0.120925	0.751225	0.053298	2.67796	2.888	0.927271	0.455905	1.18295	0.149877	0.34369	0.160884	0.0976389		17.46	156.46	0.460572	0.849234	0.161339	1.40953	1.82539	0.772182	0.238051	0.495182	0.0204011	0.173351	0.650706	0.285965
			0.0188265	436.002	0.261339	0.989998	0.115903	2.3002	2.35538	0.976576	0.319604	0.478455	0.164213	0.10663	0.0824439	-0.0365496		0.167487	72.1245	0.663073	0.923529	0.443494	1.06299	1.67069	0.636258	0.24375	0.440972	0.0719385	0.116626	0.221482	-0.243876
			0.0384607	87.2725	0.174138	0.974972	0.711688	2.74216	2.81359	0.974613	0.388453	0.542745	0.295896	0.0920469	0.0666447	0.0161898		0.022951	110.634	0.52861	0.929952	0.425115	5.4526	5.65062	0.964955	0.956559	1.15582	0.612789	0.199707	-0.134439	0.217073
			0.00975345	392.401	0.136674	0.152129	0.404766	2.75798	2.76403	0.997812	0.533159	1.12403	0.18858	0.31345	0.205397	0.135663		0.0589404	345.011	0.451354	0.999275	0.0128881	2.20352	2.6485	0.831989	0.353226	0.712817	0.100357	0.196907	0.650445	0.271189
			0.448285	75.7099	0.707722	0.229872	0.247895	0.604328	0.706743	0.855088	0.149846	0.245818	0.0476831	0.0646225	0.214176	0.137481		4.37684	182.63	0.343158	0.991445	0.317461	1.38379	1.93683	0.714463	0.284982	0.734964	0.05016	0.237525	0.61723	0.259384
			0.050943	275.98	0.225459	0.841446	0.431652	1.55049	1.58639	0.97737	0.387328	0.638614	0.0526906	0.217591	0.22728	0.0812655		0.0951858	74.2155	0.633257	0.68643	0.388191	1.96942	2.3497	0.838159	0.221642	0.402422	0.113036	0.0914382	0.153133	-0.139576
			0.0102534	130.834	0.699202	0.903862	0.320671	6.38272	10.5911	0.602651	0.310271	0.686964	0.0199884	0.165484	0.363476	0.0466697		0.133773	312.92	0.298993	0.98752	0.253604	2.4513	2.78495	0.880196	0.395835	0.598523	0.167337	0.140811	0.55539	0.287936
			2.93093	424.042	0.111339	0.0900465	0.302223	0.650876	0.846745	0.76868	0.236471	0.56526	0.0269574	0.207193	0.0986983	0.137411		0.0843551	408.373	0.236467	0.988146	0.287194	5.15778	8.16534	0.631668	0.423987	1.30983	0.0642599	0.354949	0.484337	0.256055
			0.335963	196.75	0.342671	0.99947	0.359483	1.11857	1.2135	0.921777	0.364083	0.518924	0.258943	0.0952214	0.242386	-0.0209465		0.00573312	371.901	0.648999	0.997778	0.339097	3.08921	4.92377	0.627406	0.318392	0.602671	0.0166	0.180972	0.774925	0.281548
			0.251057	106.703	0.318007	0.993484	0.627724	1.92135	2.16356	0.88805	0.264915	0.632802	0.0651395	0.181515	-0.310883	-0.0118122		0.00270821	52.4783	0.374398	0.934315	0.348049	4.64365	6.06322	0.765871	0.51102	0.887445	0.0429691	0.236499	-0.11484	-0.249801
			0.0348666	243.32	0.00654268	0.453183	0.691797	3.37943	5.19826	0.650108	0.450897	1.15701	0.101503	0.332398	0.228862	0.118477		0.0580064	266.442	0.495749	0.657493	0.353884	3.18692	3.23157	0.986184	0.549509	1.08859	0.202199	0.337008	-0.0748637	-0.283813
			0.0283907	265.835	0.194392	0.950848	0.456507	1.87982	1.90191	0.988386	0.25347	0.368275	0.0466282	0.0995946	0.105679	-0.0405734		0.00034268	63.0711	0.591329	0.518286	0.287259	5.25508	7.18359	0.73154	0.343305	0.684771	0.0430736	0.206263	0.0722441	-0.077537
			0.0358931	419.855	0.41799	0.999931	0.156404	2.56769	2.65353	0.967649	0.450862	0.64808	0.29474	0.110023	0.212313	0.00644323		0.0170958	139.942	0.801624	0.85088	0.726252	3.84954	5.17977	0.743187	0.28351	0.603421	0.03926	0.143398	0.396925	-0.208152
			0.578623	69.208	0.442537	0.969338	0.437178	2.61024	3.54299	0.736732	0.689226	1.30917	0.174293	0.443473	-0.271519	0.0399806		0.165968	454.812	0.188714	0.0822192	0.23356	1.2755	1.78296	0.715383	0.298188	0.507717	0.197825	0.113186	0.0664456	0.111474
			0.0814118	589.917	0.0222584	0.284177	0.21237	2.59429	2.97224	0.872841	0.400214	0.661778	0.130786	0.172339	0.140773	0.13596		0.00625709	345.011	0.451354	0.984791	0.0128881	3.20047	3.30833	0.967395	0.571389	1.08978	0.350906	0.261642	0.64764	0.288819
			0.205921	560.43	0.10774	0.929007	0.105407	0.97626	1.0008	0.97548	0.292897	0.489773	0.148118	0.138242	-0.0501342	-0.069041		0.0842089	161.275	0.0324221	0.883675	0.196969	1.53337	2.32156	0.66049	0.372404	0.622269	0.164449	0.175866	0.249866	0.193278
			0.00250292	253.745	0.0102608	0.237076	0.614844	4.01527	4.18565	0.959296	0.299764	0.466464	0.0489795	0.111257	-0.0914519	-0.148801		0.0200009	227.406	0.13082	0.999564	0.168185	4.25821	4.54227	0.937462	0.868766	1.10098	0.481387	0.230664	0.363755	0.272155
			0.0119038	407.325	0.392938	0.807913	0.0647203	1.98648	2.06509	0.961937	0.320732	0.493109	0.177524	0.111424	0.232067	0.0710408		0.521553	266.442	0.475227	0.561066	0.192222	2.93689	4.73956	0.619654	0.978151	1.94061	0.30393	0.575375	-0.156204	0.062489
			0.0703124	233.942	0.574936	0.186004	0.201516	2.58545	3.17106	0.815326	0.321942	0.647874	0.026215	0.23239	-0.0153169	-0.149865		0.237888	52.4783	0.317466	0.961547	0.326678	2.08298	2.60481	0.799666	0.337714	0.761171	0.125155	0.20324	-0.122657	-0.266145
			2.25814	94.1956	0.408522	0.960168	0.486146	1.3945	2.01937	0.69056	0.222361	0.533376	0.0603476	0.143538	0.336315	0.0447593		0.0259661	237.927	0.53274	0.953905	0.318897	1.47034	1.59327	0.922843	0.322726	0.462682	0.14177	0.124713	-0.00210078	-0.323177
			0.077405	95.8483	0.326404	0.992544	0.516162	2.36316	2.59784	0.909665	0.427794	0.598875	0.159356	0.14475	-0.237607	-0.0129675		0.0578564	559.769	0.000444278	0.89853	0.200227	4.82117	4.95955	0.972097	1.16258	1.91649	0.275699	0.575163	0.292617	0.200602
			0.0128836	321.088	0.360806	0.781015	0.227649	2.18378	2.27084	0.961662	0.354735	0.641187	0.149237	0.177176	0.271801	0.0764178		0.0146756	487.292	0.278319	0.488736	0.0410852	4.693	4.76806	0.984257	0.993434	1.84825	0.340175	0.504677	-0.269439	-0.0671777
			0.161081	181.816	0.618522	0.992296	0.185492	0.918115	0.926451	0.991001	0.29285	0.547975	0.121391	0.159133	0.460949	-0.0132594		0.0101254	180.099	0.755221	0.822478	0.65455	2.55515	2.63543	0.96954	0.290822	0.436537	0.118441	0.103028	0.307569	-0.195424
			0.113003	88.6118	0.633987	0.992561	0.356398	2.00674	2.05837	0.974917	0.314497	0.631304	0.108397	0.157924	0.439313	0.022285		0.0487878	74.2155	0.611734	0.542686	0.341236	1.82402	2.31321	0.788524	0.317127	0.663538	0.180112	0.172226	0.142033	-0.0861987
			0.104201	175.889	0.498255	0.973542	0.33315	1.41065	1.4393	0.980095	0.309219	0.531932	0.113549	0.143245	0.234487	-0.0285937		0.0835947	104.957	0.832558	0.800317	0.774337	1.90552	2.69878	0.706068	0.46137	0.777363	0.0864717	0.261685	0.549189	-0.185814
			5.24033	388.378	0.146939	0.720718	0.308667	1.45619	2.25163	0.646728	0.704044	1.5625	0.171419	0.541147	0.0233071	0.10212		1.01019	172.284	0.510986	0.887576	0.121085	1.72119	2.54957	0.675091	0.160585	0.446212	0.03122	0.12936	0.679823	0.290159
			0.192051	83.5962	0.727588	0.544951	0.230735	0.524184	0.528306	0.992199	0.153533	0.241019	0.0831128	0.0631506	0.388744	0.12129		0.0254508	262.392	0.707706	0.967391	0.448844	1.86256	1.90551	0.977456	0.39729	0.531429	0.308961	0.0838427	0.788381	0.291965
			0.00397071	466.371	0.174273	0.86026	0.167453	3.22581	3.31795	0.97223	0.348662	0.456832	0.184737	0.082635	-0.0303093	-0.0885462		0.00970097	542.276	0.174598	0.92672	0.231364	1.73521	1.75103	0.990969	0.271082	0.33512	0.118896	0.0735276	0.450014	0.215302
			0.192915	19.8142	0.968934	0.971326	0.536216	1.07393	1.60974	0.667147	0.189919	0.315104	0.0808666	0.0752795	0.524676	0.0184601		0.248829	161.275	0.571194	0.945664	0.440457	1.39316	2.3028	0.604984	0.39689	0.509686	0.249028	0.0953292	0.153067	-0.256325
			0.0193591	150.379	0.460803	0.994998	0.332787	2.21134	2.21581	0.997981	0.415915	0.720828	0.0952627	0.211763	0.283313	-0.00173486		0.0118303	139.942	0.801624	0.803919	0.726252	5.87501	7.6668	0.766293	0.465465	1.00262	0.0389233	0.282682	0.307293	-0.187359
			0.0641434	386.046	0.292006	0.9423	0.28049	1.89219	1.96335	0.963759	0.489323	0.701325	0.240926	0.195763	-0.20571	-0.0442964		0.138914	289.557	0.306167	0.976828	0.266079	1.91596	2.9198	0.656195	0.34505	0.718047	0.116989	0.20733	0.545018	0.24653
			0.0814716	31.9494	0.36627	0.733285	0.565688	2.89568	2.97115	0.974598	0.893332	1.68284	0.406426	0.529764	-0.204309	-0.0964301		0.284144	69.9711	0.22848	0.970522	0.288384	2.56066	3.12601	0.819147	0.310818	0.695003	0.0953771	0.210913	-0.223513	-0.272219
			0.0165955	567.115	0.0839924	0.925305	0.159167	1.2986	1.30111	0.998066	0.350992	0.424573	0.264702	0.0647122	0.00802341	0.0394128		1.28967	337.841	0.556657	0.992188	0.254629	9.22	10.1059	0.912335	0.608991	1.34859	0.0495697	0.410649	0.585325	0.285917
			0.0145621	255.749	0.326006	0.87748	0.418573	2.99308	3.05147	0.980864	0.362916	0.506826	0.170763	0.121342	0.249036	0.05444		0.0100004	69.9711	0.137257	0.961955	0.272074	2.49148	3.46074	0.719926	0.63833	1.32849	0.113739	0.398484	0.207739	0.236109
			0.0627248	353.115	0.00519375	0.374447	0.473446	2.03201	2.60474	0.780118	0.241728	0.585597	0.0666751	0.153615	-0.112854	-0.135982		0.000532403	336.025	0.470177	0.998966	0.0418519	1.98327	2.10001	0.944408	0.378372	0.649622	0.0761515	0.186853	0.68767	0.279711
			0.0174893	158.514	0.341725	0.321241	0.541382	1.79473	1.86412	0.962774	0.480231	0.781276	0.030747	0.288244	-0.14857	-0.14614		0.00895596	98.954	0.582187	0.948	0.499565	3.53282	5.52385	0.639558	0.47166	1.01945	0.039478	0.336836	0.168636	-0.257713
			0.00370068	221.529	0.168675	0.519014	0.595137	3.45587	4.3982	0.785747	0.362301	0.67891	0.173239	0.141071	0.265438	0.112483		0.0535886	360.623	0.574824	0.979452	0.221344	2.77638	2.85645	0.971967	0.395988	0.518024	0.327662	0.0536442	0.742529	0.248565
			0.0936075	382.676	0.145608	0.592744	0.410841	3.092	4.24061	0.72914	0.373638	0.707267	0.152011	0.171828	0.166119	0.104565		1.47114	24.7385	0.348401	0.997419	0.354593	0.672294	1.06431	0.631673	0.177262	0.607009	0.016893	0.20967	-0.0473051	-0.297476
			0.0408176	150.64	0.481991	0.830932	0.537146	2.51409	2.60718	0.964297	0.31422	0.50522	0.176974	0.103374	0.309968	0.0834749		0.245968	101.999	0.00260589	0.959697	0.235876	3.8808	4.01466	0.966657	0.429403	0.912129	0.0971608	0.279841	0.252664	0.234645
			0.0424912	75.7099	0.66107	0.805991	0.159271	3.01938	3.29899	0.915242	0.377326	0.616743	0.224733	0.12027	0.174581	-0.0998518		0.0288755	321.601	0.497294	0.99986	0.0818423	2.3721	3.16144	0.750323	0.278565	0.42248	0.179117	0.0765016	0.761615	0.27701
			0.0165652	528.709	0.36839	0.943756	0.0153744	2.48619	2.91967	0.851528	0.488761	1.11502	0.0740222	0.31144	0.215276	0.0519977		0.00485373	78.23	0.502612	0.960019	0.423517	4.17603	4.27465	0.976929	0.507397	0.711492	0.299705	0.139571	0.0788723	-0.265156
			0.64607	73.0711	0.238275	0.999036	0.726777	0.564308	0.608979	0.926646	0.141655	0.274704	0.0467231	0.0745748	-0.220986	-0.00161417		0.0225844	227.406	0.0125167	0.736878	0.410559	1.98649	2.37439	0.836632	0.28468	0.484185	0.0331631	0.144014	0.220496	0.129202
			0.0380364	198.142	0.322538	0.942996	0.38084	2.38688	2.41672	0.987652	0.538031	0.817163	0.354776	0.176661	-0.174732	0.0523027		0.117985	234.69	0.329928	0.99915	0.281519	1.09149	1.12199	0.972813	0.22364	0.296598	0.155764	0.0492724	0.623672	0.270829
			1.4043	289.314	0.591189	0.998717	0.0442788	1.50432	1.97042	0.763448	0.551545	1.21338	0.0481018	0.461405	-0.388375	-0.0235537		0.355999	189.213	0.474459	0.661512	0.114477	0.812129	1.09673	0.740502	0.149182	0.382455	0.0413199	0.115392	0.506622	0.254314
			0.101554	204	0.368922	0.82627	0.375126	0.960236	0.976577	0.983267	0.271262	0.346878	0.162825	0.0736357	0.349873	0.0844244		0.0401177	219.184	0.590754	0.656257	0.201861	1.76158	2.27546	0.774163	0.324465	0.465466	0.164968	0.105873	0.49551	0.253262
			0.0277317	463.669	0.380124	0.996956	0.153642	1.76669	1.76996	0.998149	0.533269	0.71867	0.398857	0.115968	0.21653	0.0159962		0.483894	227.406	0.162755	0.99988	0.430703	1.09239	1.25556	0.87004	0.242882	0.424195	0.0611965	0.143084	-0.593674	-0.307192
			0.0933561	47.7189	0.384525	0.545293	0.654794	0.537183	0.602745	0.891227	0.158912	0.254066	0.055828	0.0798108	0.146358	0.121262		0.0238725	531.496	0.095792	0.815209	0.0951892	3.12618	3.58244	0.872641	0.309581	0.605391	0.0661834	0.151765	0.276272	0.209807
			0.072651	106.703	0.667722	0.400424	0.243752	2.33692	2.66026	0.878456	0.337001	0.648317	0.0518472	0.195798	0.260626	0.131039		0.16212	143.174	0.451667	0.888099	0.434726	2.44046	2.83337	0.861327	0.31576	0.679154	0.0113175	0.222415	0.605147	0.223604
			0.573602	75.1896	0.00880516	0.89576	0.83946	1.21855	1.85257	0.657762	0.234894	0.415177	0.0582591	0.132601	0.0599917	-0.0606674		0.00642143	562.471	0.116208	0.337439	0.0356104	11.1727	11.6963	0.955234	1.4472	2.32026	0.469202	0.687324	0.127358	0.104553
			0.838917	540.822	0.0913247	0.140981	0.203717	1.75468	2.75701	0.636441	0.401804	0.802184	0.116028	0.256459	0.150195	0.136019		0.232759	142.074	0.146511	0.993911	0.610079	1.63103	2.00184	0.814768	0.241812	0.45053	0.0286341	0.135164	0.440478	0.237442
			0.182495	292.419	0.120926	0.642581	0.460189	1.23608	1.64992	0.749173	0.303699	0.479409	0.06328	0.151446	-0.0462193	-0.109868		0.0115351	74.4518	0.824774	0.788481	0.676391	2.78102	2.85806	0.973044	0.374191	0.552567	0.199799	0.111772	0.690957	0.204469
			0.0211095	348.189	0.0348087	0.619796	0.534749	1.58571	1.60662	0.986988	0.358068	0.561118	0.267814	0.105908	0.198369	0.101296		1.01534	605.454	0.192026	0.695466	0.155734	2.854	4.14362	0.68877	0.512212	0.964865	0.122969	0.351668	0.0851159	0.134576
			0.00783718	333.562	0.468938	0.846863	0.00229598	2.30441	2.32128	0.992734	0.470053	0.62889	0.227549	0.133111	0.297874	0.0623137		0.0172706	155.769	0.320341	0.966777	0.521301	4.46504	4.55536	0.980174	0.622876	1.06498	0.407431	0.220648	0.0571225	0.21787
			0.0436578	611.1	0.110273	0.760191	0.0347086	4.30961	4.51264	0.955007	1.1958	1.69794	0.32818	0.551392	0.0928838	0.0802808		0.161254	306.802	0.0523293	0.473431	0.505077	1.35087	1.56848	0.861261	0.247186	0.371719	0.087349	0.0929943	-0.166503	-0.15982
			0.168868	495.355	0.257739	0.988675	0.0809128	2.1359	2.30838	0.925281	0.640171	1.25269	0.0412972	0.476521	0.11344	0.00559164		0.12557	130.165	0.0680226	0.7394	0.61288	0.81682	1.3473	0.606262	0.217556	0.308508	0.115423	0.0630444	-0.230159	-0.17083
			0.0368757	460.099	0.229473	0.876783	0.23796	1.36404	1.50866	0.904142	0.27829	0.474011	0.0676092	0.129091	-0.169155	-0.0661258		0.218404	245.655	0.362523	0.989156	0.391508	1.60253	2.5664	0.624428	0.361413	0.57782	0.133319	0.176862	0.55129	0.227223
			0.0483011	115.195	0.198256	0.998819	0.70579	3.74899	5.51075	0.680306	0.675513	0.854357	0.379278	0.149186	-0.113727	-0.0232593		0.0514241	517.538	0.192041	0.445394	0.255527	2.59624	2.6295	0.987349	0.546756	0.687405	0.445222	0.0818086	-0.0608902	-0.153406
			0.0233097	39.6284	0.38867	0.893442	0.535126	0.982919	1.18761	0.827644	0.224363	0.317295	0.101167	0.0783582	-0.269687	-0.0613631		0.0581404	188.572	0.25438	0.715874	0.397342	2.01433	2.05688	0.979312	0.404345	0.524619	0.29915	0.0855965	0.37954	0.189463
			0.128239	169.293	0.0446759	0.764613	0.756051	1.09022	1.10418	0.987357	0.342378	0.449648	0.245375	0.0858701	0.223414	0.0794804		0.21555	144.628	0.673961	0.555569	0.414821	0.754442	1.08164	0.697499	0.179089	0.355313	0.0407327	0.104244	0.340608	-0.178369
			0.30848	391.199	0.387324	0.799869	0.273499	1.0998	1.21106	0.90813	0.369051	0.536262	0.234832	0.124337	0.277409	0.0894865		0.072081	347.86	0.219673	0.685197	0.124917	2.37946	2.44161	0.974543	0.488253	0.591997	0.356315	0.0799917	0.372613	0.182947
			0.0428838	81.696	0.568004	0.083575	0.253608	0.833373	0.94433	0.882502	0.238937	0.356767	0.0802127	0.108157	0.163795	0.139314		0.0768024	132.948	0.687536	0.583334	0.435312	1.07459	1.42283	0.755247	0.247576	0.446042	0.077898	0.125795	0.374157	-0.18455
			0.143287	62.658	0.580254	0.999997	0.422997	2.10067	2.34312	0.896525	0.220592	0.533789	0.0321558	0.138958	0.33009	0.00439663		1.40173	337.328	0.389968	0.27489	0.33095	2.10244	2.35021	0.894575	0.300346	1.00481	0.0544768	0.304326	0.0479358	-0.113623
			0.0902634	278.247	0.381191	0.950839	0.399615	2.3996	3.56915	0.672315	0.360451	0.58318	0.189531	0.12721	0.254432	-0.0405773		0.503628	409.07	0.19551	0.318374	0.0655694	0.765706	1.12729	0.679244	0.137023	0.168285	0.0515576	0.0375341	0.196173	0.100078
			0.00762311	239.416	0.271338	0.996235	0.377341	3.12916	3.14994	0.993401	0.704969	1.00924	0.518789	0.16665	-0.148858	0.0172519		0.0818085	236.103	0.280951	0.919942	0.467067	3.02219	3.16266	0.955584	0.531392	0.889064	0.360876	0.191661	0.446343	0.201503
			0.0930156	292.553	0.485455	0.966517	0.203903	1.52708	1.81581	0.840989	0.365396	0.546469	0.174747	0.142156	0.316315	0.0415238		0.372454	112.494	0.436086	0.992464	0.585804	0.838734	0.971524	0.863318	0.201767	0.334056	0.105921	0.0852106	0.179124	-0.261329
			0.349779	181.816	0.552523	0.316523	0.370525	0.985343	1.51418	0.650744	0.175992	0.312634	0.00857267	0.112114	-0.213347	-0.14632		0.155788	654.831	0.00843548	0.85596	0.0235339	0.942192	1.35023	0.697799	0.148127	0.263422	0.0705996	0.0767216	0.203319	0.217686
			0.326366	67.4847	0.274122	0.821375	0.669521	2.50892	3.3	0.760278	0.470841	1.03079	0.135	0.328354	0.00116533	0.068163		0.101848	184.081	0.584583	0.636803	0.322866	2.3197	2.44123	0.950219	0.399387	0.614231	0.285123	0.124287	0.568701	0.172496
			0.0220547	63.8988	0.453055	0.873176	0.486514	2.19116	2.77572	0.789401	0.423362	0.817452	0.0515355	0.230115	0.0963031	-0.0671068		0.384068	475.846	0.117264	0.102174	0.308157	0.921171	1.21448	0.75849	0.196345	0.488824	0.0517337	0.140055	-0.0401378	-0.0721381
			0.267664	25.0632	0.931334	0.961879	0.464964	1.06121	1.35216	0.784828	0.257121	0.347677	0.113591	0.0986371	0.490287	-0.0554106		0.192609	470.541	0.0183081	0.37692	0.320342	2.59762	2.85322	0.910416	0.464321	0.779911	0.18691	0.23524	0.107069	0.113773
			0.482834	120.525	0.132927	0.0460592	0.659951	0.945797	1.17562	0.80451	0.335564	0.502066	0.18953	0.135412	-0.0328818	-0.149801		0.376502	205.809	0.40042	0.986439	0.480883	0.784032	1.2182	0.643599	0.188295	0.324263	0.0843371	0.104515	0.0661581	-0.249755
			0.0133567	131.731	0.636802	0.960683	0.313685	3.83124	4.00622	0.956323	0.317538	0.569351	0.0695635	0.124253	0.393822	0.0243445		0.0387896	216.701	0.802088	0.835744	0.647715	2.74989	2.80127	0.981656	0.582964	0.787852	0.458658	0.124516	0.744026	0.213822
			0.0621005	181.816	0.587723	0.998046	0.271841	2.426	2.56536	0.945678	0.325874	0.681002	0.0122188	0.206289	0.414938	0.0137672		0.173907	425.364	0.0724355	0.788807	0.305342	1.0831	1.28051	0.845841	0.18253	0.287478	0.0390029	0.088775	0.26502	0.161285
			0.204659	368.778	0.0528059	0.0883014	0.449328	0.793695	1.11194	0.713793	0.177154	0.22741	0.0742752	0.0557776	-0.102758	-0.150799		0.0762453	276.122	0.519882	0.928057	0.270559	1.25424	1.26695	0.989968	0.273962	0.49385	0.150256	0.132553	0.211466	-0.228007
			1.56175	313.29	0.577722	0.997601	0.019792	1.05772	1.22928	0.860436	0.365979	0.879124	0.025806	0.33642	0.397999	0.0147385		0.0899371	143.174	0.478101	0.994231	0.404903	2.68922	2.93212	0.917159	0.352922	0.709735	0.130247	0.168811	0.620607	0.237418
			0.534196	300.889	0.283607	0.228812	0.397401	0.566324	0.600584	0.942956	0.171082	0.277808	0.0778797	0.0784892	0.185362	0.137506		0.212248	152.031	0.000720889	0.370315	0.624983	1.26191	1.33665	0.944084	0.219	0.430544	0.0747977	0.124982	0.0593339	0.0468715
			0.019121	251.882	0.159472	0.991095	0.499407	3.99148	5.80802	0.687235	0.392475	0.952817	0.0692145	0.225822	-0.0709193	0.0239198		0.0472575	325.011	0.212863	0.973793	0.201782	2.55098	2.58138	0.988223	0.52341	0.648716	0.419882	0.0730485	0.461097	0.236598
			0.0418232	473.721	0.065208	0.166984	0.356161	2.23517	2.57346	0.868545	0.303924	0.508428	0.147551	0.122601	0.138842	0.13516		0.051543	143.174	0.552116	0.999788	0.360041	2.7081	2.89942	0.934014	0.281447	0.365724	0.145011	0.0723707	0.640667	0.235741
			0.029606	261.817	0.57507	0.87159	0.17077	2.75738	2.82239	0.976966	0.419087	0.63703	0.303228	0.103376	0.349367	0.0560386		0.255344	695.494	0.0515068	0.414225	0.064101	1.5543	2.09739	0.741064	0.302123	0.568425	0.0453835	0.160783	0.0636517	0.122421
			0.014286	182.463	0.574004	0.789277	0.0967447	2.62893	2.75964	0.952635	0.38022	0.64342	0.134265	0.16502	0.340469	0.0748155		0.133667	145.349	0.212985	0.968476	0.596561	1.86444	2.02058	0.922726	0.337724	0.444843	0.175051	0.0962486	0.46668	0.218519
			0.0759868	462.567	0.443989	0.999743	0.0098493	2.05303	2.59561	0.790961	0.406992	0.774894	0.0342549	0.224949	0.225177	0.00802396		0.00208972	306.461	0.342823	1	0.00313524	1.61169	1.68272	0.957785	0.352297	0.488073	0.250382	0.080061	0.510661	0.235067
			0.0742006	369.735	0.444923	0.863269	0.205377	1.95423	2.18368	0.894925	0.403668	0.829285	0.0380778	0.24986	0.291983	0.0763438		0.537549	266.681	0.0582259	0.0854135	0.457792	0.922274	1.34023	0.688146	0.271153	0.586018	0.0877959	0.180417	-0.0781264	-0.0680542
			0.108964	317.646	0.433605	0.95406	0.0702334	2.63488	3.90827	0.67418	0.644124	1.04349	0.201754	0.355698	0.250447	0.0275922		1.19567	146.425	0.359522	0.89388	0.523668	0.994918	1.51973	0.65467	0.181077	0.349633	0.0478595	0.11954	0.467	0.193087
			0.0663997	101.033	0.421988	0.78067	0.461659	2.43261	2.65726	0.91546	0.268242	0.584738	0.146371	0.142254	0.373577	0.0928688		0.0543739	154.759	0.190147	0.370662	0.557788	3.7067	3.81335	0.972034	0.441538	0.696304	0.188663	0.165599	0.162448	0.112316
			0.0302481	314.665	0.296405	0.93605	0.245333	2.57639	3.7889	0.679985	0.450082	0.636467	0.283026	0.127011	0.07257	-0.066482		0.241106	312.878	0.125959	0.538558	0.418856	1.95561	3.06979	0.63705	0.456448	0.924916	0.173865	0.252437	0.181162	0.15075
			0.093726	728.397	0.043874	0.532773	0.058084	1.48114	1.54483	0.958768	0.299147	0.464868	0.165846	0.105957	0.1007	0.111107		0.0175925	362.437	0.185667	0.922013	0.20986	3.10401	3.86004	0.804141	0.380678	0.633262	0.116569	0.15879	0.442824	0.22943
			0.0293883	439.946	0.266925	0.840745	0.237598	2.23082	2.26727	0.983922	0.478851	0.622167	0.334825	0.120588	0.0544954	-0.0752642		0.117983	194.039	0.324286	0.163737	0.585858	3.8906	4.40588	0.883049	0.723259	1.83844	0.0539078	0.592223	-0.00280157	0.0632422
			0.0192654	455.64	0.00572462	0.979913	0.430542	2.02792	2.36526	0.85738	0.443103	0.68246	0.145299	0.180809	-0.0208576	0.0128247		0.964893	173.554	0.660356	0.972469	0.383289	0.805936	0.832372	0.96824	0.183981	0.403015	0.0689791	0.130146	0.366502	-0.24388
			0.0463644	126.873	0.57759	0.99678	0.502533	2.25738	3.18998	0.707647	0.210682	0.398903	0.057012	0.111456	0.429615	-0.00688826		0.0427487	216.701	0.31872	0.940378	0.461654	3.88964	4.54133	0.856498	0.359032	0.590117	0.0890699	0.122791	0.463404	0.208377
			0.0748395	67.4847	0.536269	0.822914	0.388758	1.40265	1.41758	0.989469	0.451112	0.808609	0.198534	0.222163	0.314628	0.0678253		0.129151	284.149	0.375306	0.862299	0.00446803	4.3558	5.14936	0.845892	0.674197	1.33753	0.166756	0.394328	0.489534	0.218877
			10.6958	62.658	0.723203	0.548028	0.174428	0.99545	1.38761	0.717384	0.384242	1.01294	0.00887752	0.395729	0.0701821	-0.132526		0.0817928	456.094	0.241613	0.918377	0.0894916	1.2449	1.95119	0.638022	0.26558	0.357733	0.0496037	0.101146	0.488574	0.228833
			0.000354542	200.897	0.594388	0.940369	0.244777	4.28158	5.62849	0.760697	0.260352	0.65472	0.0273889	0.161512	0.390284	0.0533386		0.0370467	240.709	0.387449	0.973551	0.373965	2.87007	2.97419	0.964993	0.466703	0.573952	0.373706	0.0729527	0.522921	0.220498
			0.00530031	499.38	0.153724	0.777212	0.191934	2.56987	2.65532	0.967819	0.385873	0.508737	0.303297	0.0643836	0.17081	0.0934541		0.343317	153.401	0.699384	0.992867	0.458195	2.9497	3.17346	0.92949	0.559803	1.42148	0.232723	0.450915	0.756667	0.237502
			0.162606	232.595	0.621454	0.663775	0.165091	1.17469	1.43624	0.817893	0.292957	0.673497	0.0720516	0.202908	0.0713228	-0.107		0.0985557	422.403	0.319437	0.988417	0.204081	1.08718	1.34926	0.805756	0.200826	0.31725	0.088674	0.0799782	0.519978	0.237548
			0.713756	119.215	0.494137	0.958695	0.348437	0.935952	1.25146	0.747889	0.365636	0.540119	0.238924	0.130749	0.31768	0.0253475		0.0736072	391.966	0.183412	0.819625	0.135688	1.04945	1.13085	0.928012	0.201191	0.328978	0.0622432	0.103745	0.392619	0.210678
			22.0749	44.3059	0.407073	0.827652	0.626987	0.671924	0.880895	0.762774	0.255663	0.593375	0.00943694	0.227688	-0.129568	0.0841449		17.216	300.778	0.557591	0.0781234	0.260305	1.88786	2.02638	0.931645	0.440721	1.14894	0.0730552	0.419227	-0.120934	0.00387642
			0.370217	577.678	0.198924	0.708058	0.0385694	0.677461	0.781954	0.866369	0.198029	0.302627	0.0462399	0.101154	-0.0580958	-0.100491		0.136951	204.535	0.680492	0.923247	0.419134	4.0145	6.56987	0.611048	1.0761	1.46899	0.196205	0.46169	0.601391	0.202596
			0.0074753	430.657	0.412523	0.97549	0.077234	6.19712	7.92214	0.782253	0.45942	0.85547	0.0343706	0.273792	0.183617	0.036328		0.0430707	326.776	0.302083	0.832134	0.340293	1.76226	1.81369	0.971641	0.348232	0.469658	0.231504	0.0921125	0.375212	0.174099
			0.0267717	618.825	0.0157252	0.24511	0.178493	0.954832	0.989219	0.965239	0.230934	0.378566	0.102845	0.0922587	0.140499	0.137102		0.0617895	171.431	0.579454	0.959719	0.511306	3.46796	3.59835	0.963764	0.403707	0.609638	0.227424	0.130884	0.177915	-0.239045
			0.0946646	624.32	0.170391	0.998432	0.0569847	1.18539	1.21053	0.979231	0.247025	0.328068	0.0794087	0.0945656	0.0815667	-0.00336879		0.0426101	552.623	0.0280591	0.940351	0.134125	1.35262	1.36147	0.993502	0.271285	0.330808	0.218467	0.0380307	0.231889	0.232307
			0.0153219	319.494	0.422538	0.994242	0.0856988	1.23266	1.23331	0.999466	0.358451	0.500633	0.251809	0.0999857	0.247609	-0.000676312		0.0276032	87.3773	0.507084	0.671446	0.534875	1.67729	2.67675	0.626612	0.290608	0.698424	0.049358	0.221207	-0.253848	0.179997
			0.176632	549.393	0.121859	0.904791	0.161929	1.55061	1.6543	0.937322	0.460445	0.654739	0.243453	0.162403	-0.0071535	0.0463753		0.0261719	267.659	0.0892001	0.854769	0.440275	3.82547	3.85659	0.991929	0.788693	1.30942	0.361326	0.378066	-0.279966	-0.241271
			0.0856718	200.506	0.536923	0.78475	0.367579	0.836788	1.20756	0.692958	0.127622	0.210021	0.0354786	0.0627853	0.37317	0.0921692		1.26976	132.948	0.566468	0.737363	0.370813	5.22583	7.58653	0.68883	0.399595	0.945515	0.0697206	0.312643	0.546794	0.193971
			0.0489163	401.891	0.298258	0.882907	0.274236	3.35851	3.38833	0.991201	0.76202	1.30463	0.349881	0.369567	0.0732146	-0.0644209		0.00286926	267.659	0.00372238	0.619499	0.492824	2.72886	3.13894	0.869357	0.348322	0.726471	0.0783547	0.185026	0.145203	0.113477
			0.614395	47.7189	0.138542	0.987431	0.835219	0.730595	0.860896	0.848645	0.18951	0.339433	0.0321803	0.108133	-0.221728	-0.0182531		0.0781296	92.0407	0.743202	0.926288	0.540491	2.66429	2.70976	0.983218	0.459029	0.964429	0.194137	0.262294	0.752371	0.230122
			0.0355983	87.2725	0.189056	0.573295	0.773359	1.14248	1.16486	0.980785	0.345987	0.641274	0.156406	0.199538	0.18849	0.106789		0.208855	164.901	0.658101	0.262355	0.391937	1.72269	1.87688	0.917849	0.365489	0.54784	0.123845	0.161339	0.1805	-0.11065
			0.124589	419.855	0.42239	0.623474	0.144068	1.03926	1.05224	0.987671	0.32139	0.45195	0.221689	0.0836105	0.0463165	-0.11233		0.00257282	595.79	0.0726387	0.068209	0.062673	7.87126	7.91834	0.994055	1.41205	2.5228	0.340345	0.722145	-0.0287996	0.00635061
			0.11817	118.223	0.603336	0.911164	0.327817	1.63894	1.906	0.85988	0.542661	1.12573	0.150548	0.360675	0.354151	0.0443096		3.41092	92.0407	0.408626	0.829468	0.546569	0.678739	1.03641	0.654894	0.207259	0.502026	0.0487435	0.164185	0.432636	0.1733
			4.43527	214.506	0.405337	0.887309	0.286207	2.89393	4.73152	0.611628	0.290767	0.663883	0.0435401	0.205763	0.188678	-0.0817866		0.0128552	102.267	0.445151	0.894544	0.588497	2.22965	3.49993	0.637056	0.210397	0.411047	0.0617166	0.109463	0.131017	-0.24856
			0.0254867	434.559	0.311206	0.979408	0.0866199	1.36114	1.77457	0.767028	0.317195	0.520294	0.17856	0.113005	0.164263	0.0131864		0.712212	224.988	0.678222	0.0637342	0.414116	2.01086	2.93517	0.685093	0.662879	1.69966	0.101422	0.570516	0.152095	0.00746619
			0.264975	641.013	0.0598742	0.979929	0.15327	1.24402	1.36314	0.912615	0.311542	0.434883	0.169198	0.105083	-0.0303732	-0.0243072		0.0234389	108.712	0.468386	0.995888	0.611654	3.66976	3.75473	0.977369	0.432934	0.580792	0.32356	0.0827228	0.151196	-0.26105
			1.14197	87.2725	0.304807	0.451207	0.664731	1.154	1.33196	0.866391	0.288101	0.648293	0.067958	0.229574	0.397398	0.118642		0.531088	123.146	0.502544	0.824176	0.48306	1.7214	2.13078	0.807874	0.281312	0.722496	0.0193091	0.291188	0.15378	-0.195529
			0.151575	162.67	0.766802	0.532169	0.235262	1.89835	1.95302	0.972009	0.407762	0.696079	0.115898	0.246292	0.15625	-0.133832		0.437377	521.464	0.111698	0.18125	0.183953	1.70558	1.91159	0.892233	0.370275	0.682483	0.0530318	0.245988	0.0375079	-0.0017411
			0.164139	269.502	0.405339	0.872534	0.227281	0.804701	0.829464	0.970145	0.212889	0.3395	0.0113688	0.125081	0.315603	0.0557853		1.59044	399.367	0.0574945	0.988852	0.300011	1.8566	2.57536	0.720908	0.320719	1.03166	0.0828235	0.324411	-0.292728	-0.261364
			0.0573489	135.55	0.35774	0.503495	0.547451	1.13629	1.35794	0.836778	0.355721	0.628351	0.0993807	0.22108	0.421895	0.113982		0.107525	158.762	0.325048	0.27056	0.627663	3.19324	4.59689	0.694653	0.738839	1.65968	0.309776	0.487897	-0.103598	0.0210457
			0.0639377	339.627	0.112541	0.592975	0.487984	3.68511	3.99677	0.922022	0.427965	1.06084	0.0714627	0.337067	0.177776	0.104538		0.493413	132.948	0.492453	0.677718	0.405318	1.99337	3.2374	0.615733	0.62974	1.47174	0.254268	0.444159	-0.550214	-0.205154
			0.111043	508.881	0.193192	0.841431	0.179787	1.66878	2.27594	0.733226	0.235671	0.376609	0.0336452	0.113737	0.00373692	-0.0751026		0.0212211	84.3319	0.845921	0.810015	0.713489	4.69044	5.78357	0.810994	0.330936	0.558456	0.0864162	0.137848	0.724049	0.208779
			0.19508	589.518	0.277191	0.945196	0.0376524	1.81897	2.51488	0.723283	0.336467	0.66742	0.11168	0.172562	0.0432008	-0.0430701		0.04262	106.77	0.332951	0.848633	0.340741	4.49911	5.92415	0.759453	0.591073	1.15777	0.108262	0.29706	0.469602	0.216297
			0.00797997	213.037	0.0854719	0.251539	0.618711	1.70585	1.84312	0.925523	0.269875	0.636822	0.0717805	0.194195	-0.0510078	-0.148425		0.0541201	116.603	0.434395	0.97069	0.595526	1.54464	1.56089	0.989591	0.332507	0.42221	0.220605	0.0903424	0.138256	-0.260095
			0.168386	269.502	0.469338	0.995415	0.0945359	0.831053	1.01537	0.818476	0.199785	0.342433	0.0825371	0.0903626	0.285974	-0.00235406		0.0298948	607.093	0.230526	0.904755	0.00745901	2.61696	2.97505	0.879637	0.32866	0.556269	0.150323	0.106993	-0.141019	-0.22037
			0.0223546	467.883	0.165339	0.948193	0.173529	1.30412	1.32717	0.982629	0.332693	0.505465	0.112873	0.147204	0.0120105	-0.0616652		0.0562696	443.657	0.0792306	0.865552	0.282413	2.23202	2.30749	0.967291	0.331945	0.566712	0.120537	0.156336	0.250872	0.184243
			0.0300801	202.26	0.319723	0.959927	0.423916	2.27504	2.31201	0.984009	0.653167	0.769255	0.527806	0.0976451	0.2474	0.0448761		0.0153592	230.726	0.328811	0.0622995	0.537308	1.86174	1.87862	0.991017	0.30706	0.509411	0.155088	0.116196	-0.0415416	-0.0624059
			0.0631105	75.7099	0.462406	0.399706	0.54966	1.85946	1.88693	0.985443	0.568154	0.700119	0.457731	0.100752	-0.125421	-0.142571		0.012088	130.165	0.0680226	0.956575	0.61288	3.68255	3.73494	0.985972	0.737511	1.08166	0.307413	0.311638	0.27476	0.214089
			0.00623421	434.559	0.341738	0.999043	0.0612219	4.05433	4.38555	0.924476	0.354143	0.464723	0.124665	0.109603	0.113967	-0.00990209		0.0759255	552.244	0.349136	0.836762	0.0693509	5.25138	5.7334	0.915927	1.16514	1.86661	0.641758	0.453527	-0.00875769	-0.237828
			4.04144	151.42	0.565337	0.297657	0.152162	1.28601	1.74414	0.737329	0.273621	0.706325	0.0370843	0.234683	-0.0950477	-0.147003		1.11247	538.242	0.0104719	0.901839	0.170517	1.95156	2.31527	0.842907	0.344742	0.732143	0.0677886	0.272198	0.210956	0.195624
			0.0360737	103.338	0.112923	0.684137	0.871122	1.80463	1.82231	0.990299	0.304316	0.38709	0.240386	0.0520158	0.160117	0.0926039		0.0101239	228.677	0.295303	0.92581	0.463014	6.61936	6.6796	0.990981	0.972308	1.68897	0.385203	0.459244	0.442171	0.203447
			0.0230917	313.54	0.0413391	0.37127	0.526102	1.23805	1.3831	0.895128	0.327979	0.561044	0.0605559	0.17903	-0.0761583	-0.143992		0.0481559	81.814	0.783988	0.960754	0.606704	1.73116	1.85704	0.932214	0.287206	0.429868	0.135157	0.0935692	0.780065	0.235136
			0.10437	229.879	0.0391939	0.297701	0.61153	1.95161	2.69675	0.72369	0.327578	0.598859	0.0549443	0.188665	-0.0602613	-0.140753		0.0368846	526.454	0.240384	0.864241	0.236624	4.56492	4.84263	0.942654	0.984381	1.54733	0.685135	0.316568	-0.111594	-0.20765
			0.0251283	200.897	0.455989	0.807079	0.323576	2.0132	2.0327	0.990404	0.507173	0.754237	0.234609	0.219553	-0.400459	-0.0996484		0.350742	94.2859	0.520507	0.992761	0.633856	2.48196	2.82717	0.877898	0.350528	0.648808	0.0739416	0.200926	0.176139	-0.261316
			0.0380666	464.599	0.414923	0.879316	0.0372818	2.38536	3.67349	0.649345	0.319735	0.577629	0.0582956	0.174331	0.247221	0.0723878		1.12123	51.1337	0.464043	0.524565	0.636479	0.732681	0.925849	0.791362	0.167898	0.285418	0.0138508	0.107411	0.150039	-0.171412
			0.0406426	394.795	0.316006	0.68847	0.166524	3.18153	3.8719	0.821697	0.424724	0.827016	0.225741	0.168532	0.218368	0.0919669		0.107502	288.169	0.353397	0.422927	0.0103554	3.1529	3.80999	0.827535	0.724713	1.31437	0.267142	0.373107	-0.147244	-0.0844751
			0.0480018	439.946	0.0503911	0.012839	0.400164	1.4253	2.26646	0.628867	0.255323	0.685498	0.0333232	0.203068	0.172605	0.139066		0.0314568	233.206	0.55529	0.782215	0.438832	2.83207	2.88579	0.981382	0.560852	0.733398	0.256691	0.162723	0.0787034	-0.183172
			0.0868923	36.5356	0.570671	0.499562	0.355053	2.23842	3.68255	0.607845	0.428188	0.94002	0.119121	0.232147	-0.00174061	0.124838		0.516935	340.74	0.408151	0.187765	0.0660162	0.819187	0.974585	0.840549	0.15383	0.196876	0.0785946	0.0450319	-0.0485912	-0.0153383
			0.0425375	353.115	0.411991	0.85773	0.313267	2.37869	2.47727	0.960206	0.300844	0.431429	0.230191	0.0763416	0.191643	-0.0711315		0.0186234	104.471	0.578776	0.826652	0.248069	2.81645	3.05254	0.922656	0.498855	1.14751	0.10129	0.344135	0.433139	0.0880215
			0.0221884	322.064	0.0138574	0.966136	0.608946	2.36708	2.45253	0.965158	0.335078	0.465088	0.104649	0.120348	-0.0630834	-0.0329436		0.795592	89.4284	0.389149	0.903179	0.413422	0.940692	1.16702	0.806062	0.231959	0.551835	0.0628243	0.173141	-0.4991	-0.127383
			0.456418	272.976	0.246938	0.822291	0.355616	0.888953	1.44957	0.613251	0.211068	0.521621	0.0526692	0.161072	0.0563308	-0.096715		0.183026	247.299	0.557032	0.868009	0.177303	1.32441	1.63311	0.810977	0.3089	0.547691	0.0883897	0.174954	0.443051	0.0911103
			0.00653999	219.392	0.346656	0.793971	0.374942	2.29633	3.10466	0.739641	0.455281	0.73513	0.320096	0.13177	0.318033	0.0905505		0.322864	196.408	0.454264	0.972895	0.305457	0.984298	1.59398	0.617509	0.224746	0.442932	0.100429	0.12999	0.0672307	-0.120001
			0.258057	111.03	0.00439465	0.980018	0.802454	1.42121	1.51252	0.93963	0.459251	0.757322	0.257996	0.188243	-0.0747179	-0.0448118		0.122286	277.423	0.461562	0.996334	0.0891948	3.56125	3.76383	0.946179	0.654918	1.56114	0.180828	0.46931	0.3204	0.0920544
			0.00840756	317.646	0.103324	0.264534	0.517443	2.07779	2.08149	0.998221	0.603673	0.668689	0.557647	0.0403917	0.249421	0.136565		0.419902	106.699	0.305504	0.84248	0.59963	0.766907	0.924224	0.829785	0.175076	0.268199	0.0648712	0.0663691	0.202294	-0.123133
			0.022315	322.552	0.411472	0.99906	0.101164	2.2429	2.95169	0.759868	0.371354	0.531016	0.230026	0.101891	0.209724	-0.0225029		1.19995	126.098	0.60047	0.983326	0.530613	2.23102	3.56852	0.625193	0.61744	1.44129	0.109685	0.518218	-0.244992	0.0967374
			0.116367	115.195	0.239593	0.9815	0.609872	2.73894	3.79037	0.722605	0.458094	1.31502	0.131578	0.383378	-0.224138	0.0116554		2.10919	89.4284	0.555876	0.347318	0.327201	2.23428	3.46689	0.644463	0.451805	1.18879	0.0408727	0.401676	-0.0149664	-0.034128
			0.0539979	99.071	0.818135	0.996921	0.289263	3.24264	3.54257	0.915336	0.516501	1.02646	0.140346	0.254553	0.42934	-0.00486383		0.651562	543.193	0.179109	0.953642	0.215016	0.777912	0.993714	0.782833	0.20859	0.319868	0.137269	0.0636004	-0.0817154	0.0961622
			0.251871	56.043	0.551188	0.861561	0.450429	1.93899	2.24444	0.863908	0.258111	0.699928	0.061761	0.219191	0.109822	-0.0701584		1.03355	279.282	0.307072	0.755595	0.230999	0.679128	1.01634	0.668209	0.176857	0.247182	0.0674048	0.0705935	0.311318	0.0822247
			0.604764	306.064	0.586537	0.995931	0.093995	0.872026	1.38768	0.628408	0.325334	0.579092	0.128058	0.179561	0.386105	-0.00315933		2.50066	358.895	0.325297	0.181593	0.208424	2.34233	3.89201	0.60183	0.461917	1.07245	0.0331982	0.391969	0.196958	0.025825
			0.0437429	656.086	0.110807	0.999482	0.088278	2.69169	2.75306	0.977707	0.492845	0.656152	0.324676	0.113356	0.00892114	-0.0115779		0.171955	312.36	0.424079	0.729631	0.0966393	1.43398	1.58458	0.904959	0.310689	0.4129	0.18586	0.0884025	0.346516	0.0799934
			0.0216304	327.983	0.224257	0.671461	0.358556	1.79946	1.86963	0.96247	0.285435	0.46689	0.078645	0.136617	0.21459	0.108521		1.58536	245.581	0.314754	0.549689	0.440528	1.98841	2.19976	0.903921	0.385918	1.00092	0.0686679	0.326175	0.110362	-0.0973256
			0.0300194	300.758	0.509456	0.994861	0.195619	2.63158	2.93639	0.896196	0.487972	0.908859	0.300892	0.202954	0.313987	-0.00995681		0.629026	143.217	0.510869	0.819207	0.27823	1.2567	1.3467	0.93317	0.276211	0.585429	0.0429884	0.211601	0.00683215	-0.0950364
			0.00846295	218.855	0.203456	0.483144	0.533646	1.25723	1.26896	0.990759	0.390921	0.650174	0.2147	0.16097	0.299995	0.126006		0.431936	52.2354	0.216021	0.913044	0.647101	0.890526	1.47014	0.605741	0.185684	0.368885	0.0141322	0.132259	0.2353	0.0753873
			0.0150842	99.071	0.231474	0.327693	0.69916	2.36813	2.37527	0.996995	0.510874	0.650783	0.365178	0.0908896	0.392185	0.127515		4.60537	353.081	0.395105	0.15469	0.129822	1.50767	1.87789	0.802852	0.401296	1.02866	0.0466792	0.374419	0.0441432	-0.0568322
			0.0176793	62.658	0.473736	0.774798	0.431287	2.02687	2.04865	0.989369	0.407335	0.585191	0.093511	0.173118	0.265041	0.0775966		0.117003	268.986	0.139624	0.612087	0.576546	1.12807	1.23924	0.910294	0.155416	0.310932	0.0202457	0.107549	0.0659566	-0.103253
			0.126566	267.895	0.137205	0.897954	0.499223	0.684559	0.889042	0.769996	0.222438	0.344647	0.100249	0.111359	-0.0010691	-0.0788472		1.25845	96.9988	0.54849	0.0680349	0.194198	2.77966	3.88952	0.714655	0.511872	1.649	0.0352653	0.57371	-0.0138695	-0.047404
			0.694527	212.668	0.270259	0.741085	0.492776	0.643804	0.67055	0.960114	0.209224	0.46123	0.0491659	0.163536	0.145753	-0.0951169		2.95342	558.312	0.124092	0.977825	0.237864	4.28003	5.07529	0.843308	0.80874	1.79382	0.0458934	0.730756	-0.0692275	0.0871524
			0.366241	59.4426	0.280789	0.211694	0.67265	0.56268	0.621903	0.904771	0.184338	0.310267	0.0869907	0.0806007	0.363453	0.137886		0.0203384	300.696	0.346094	0.898311	0.360267	4.61407	4.84402	0.95253	0.587601	0.992995	0.209482	0.285942	-0.184769	0.0931738
			0.494167	495.355	0.217725	0.763777	0.188808	0.650722	0.938878	0.693084	0.227915	0.458659	0.0545618	0.14704	-0.0209062	0.0796326		58.4022	113.119	0.0204071	0.996137	0.590316	2.08629	2.4681	0.845302	0.377466	0.831761	0.0209285	0.350178	-0.134415	-0.125879
			0.137042	101.033	0.560936	0.827016	0.34899	0.849285	0.861948	0.98531	0.233836	0.339644	0.0603672	0.115343	0.333909	0.066916		0.0534486	260.636	0.212155	0.536902	0.286519	1.82771	2.32263	0.786914	0.28515	0.476478	0.11137	0.130586	-0.254245	-0.0960912
			0.0126724	191.527	0.773583	0.892211	0.661209	3.46823	3.61715	0.958829	0.26386	0.438743	0.132062	0.0704841	0.584146	0.192842		0.011981	174.867	0.45673	0.879188	0.228889	1.76163	2.47997	0.710346	0.300103	0.48751	0.128371	0.111486	0.437107	0.091895
			0.00681638	111.724	0.248862	0.888252	0.430239	3.98949	4.05931	0.9828	0.321345	0.719383	0.129356	0.147291	-0.0999022	0.128389		0.156884	239.569	0.385441	0.950675	0.37755	3.64688	4.97606	0.732886	0.302124	0.892829	0.0367291	0.261788	0.163614	-0.129942
			0.0152421	350.407	0.649057	0.998132	0.484272	2.11658	2.45753	0.861265	0.210834	0.377465	0.088369	0.0855315	0.592972	0.185598		0.0391296	223.097	0.484982	0.721051	0.0655577	2.16684	3.54502	0.611234	0.269332	0.446686	0.0613976	0.141951	-0.0838743	0.0474685
			0.0750223	161.589	0.497732	0.976552	0.362423	2.33317	2.37827	0.981039	0.247163	0.491421	0.0631554	0.135257	0.449495	-0.177687		0.191584	562.426	0.095375	0.0960534	0.214188	2.17486	3.04784	0.713574	0.524598	0.772455	0.162584	0.230713	-0.0361793	0.0165734
			0.0140021	55.8621	0.0559669	0.985682	0.402093	3.09639	4.0353	0.767327	0.410236	0.818081	0.153916	0.191073	0.156547	0.190758		0.154691	61.3474	0.751628	0.684268	0.51425	0.986242	1.61951	0.608976	0.138298	0.237342	0.0651985	0.0611526	0.495131	0.075982
			0.000861189	414.13	0.669956	0.999407	0.515665	2.74306	2.79647	0.980899	0.396703	0.679212	0.0876111	0.208842	0.479713	-0.194664		0.217217	683.205	0.0493315	0.881178	0.0473921	0.632202	0.992431	0.637024	0.102103	0.167824	0.0112472	0.0465127	-0.0279322	0.092032
			0.0078777	231.429	0.246878	0.958392	0.269189	2.71815	2.73977	0.99211	0.409241	0.575882	0.261049	0.112843	-0.113396	0.193759		0.00897698	82.8758	0.326677	0.851555	0.427035	1.21903	1.23711	0.985386	0.235062	0.307173	0.120979	0.066848	0.262791	0.0658697
			0.0476971	215.468	0.292943	0.969284	0.250377	1.67415	1.7008	0.984336	0.299989	0.521913	0.0807391	0.140899	0.482144	0.19306		2.47379	116.399	0.567179	0.790964	0.253723	0.739336	0.95057	0.777782	0.184147	0.356694	0.0622084	0.122474	0.470007	0.0851738
			0.0510051	96.0955	0.0938533	0.981449	0.429003	1.28393	1.30727	0.982142	0.333753	0.56732	0.0968427	0.184447	-0.0257896	-0.207076		13.8487	256.084	0.389168	0.692875	0.392387	2.22355	3.54222	0.627727	0.309135	1.62485	0.0301793	0.486211	-0.0694818	0.0436845
			0.208803	183.547	0.227185	0.653085	0.328169	0.628663	0.746827	0.841779	0.171733	0.2601	0.0718184	0.0641192	0.217984	0.063007		2.7961	77.599	0.481927	0.997788	0.393339	0.806176	1.26563	0.636975	0.261335	0.430359	0.088439	0.128402	0.347578	0.0926536
			0.0944012	287.291	0.249374	0.704557	0.253875	1.15638	1.1857	0.975273	0.32167	0.515912	0.198463	0.108905	0.252973	0.0760886		0.0342494	193.998	0.229414	0.575562	0.440092	1.66539	1.96836	0.846083	0.241884	0.470494	0.0787353	0.134862	-0.0869571	-0.0622998
			0.0902773	183.547	0.538706	0.956567	0.381559	0.899144	0.927561	0.969364	0.22476	0.302613	0.14206	0.0524461	-0.445822	0.153067		0.0524187	314.162	0.1414	0.815066	0.35995	1.37156	1.89572	0.723503	0.197673	0.363349	0.0392847	0.0963518	0.22697	0.087113
			0.074038	111.724	0.137422	0.698942	0.35994	1.14598	1.1772	0.973476	0.304687	0.452006	0.148203	0.108016	-0.217754	-0.0901419		0.101047	298.813	0.405666	0.725381	0.340892	1.56541	1.71152	0.914634	0.32852	0.421131	0.234612	0.0783631	-0.035509	0.0796234
			0.0112982	104.05	0.697053	0.980309	0.568842	3.74935	3.90421	0.960336	0.310981	0.602779	0.0776072	0.135691	0.505961	-0.179644		0.000693995	113.534	0.243168	0.988423	0.580965	2.35677	3.06932	0.767847	0.293842	0.474667	0.129895	0.135148	-0.00384233	0.089656
			0.567434	344.634	0.270473	0.663191	0.214486	1.00811	1.3771	0.732054	0.317059	0.482159	0.0847755	0.159992	-0.265033	-0.081043		0.141542	211.848	0.147768	0.632459	0.49289	1.16814	1.59764	0.731168	0.29586	0.665872	0.0640324	0.199301	0.00486654	-0.0696264
			2.60864	135.665	0.00294893	0.123743	0.383046	1.34694	1.55186	0.867952	0.452357	1.39366	0.0182441	0.531534	-0.0260368	-0.0537025		0.0665333	465.594	0.346507	0.0290516	0.0119958	1.95091	3.12171	0.624948	0.262626	0.631773	0.0524684	0.229063	-0.0631307	0.00920747
			0.0151783	243.628	0.553576	0.90997	0.364587	1.88901	2.24902	0.839927	0.32172	0.530947	0.140394	0.108705	0.382901	-0.151131		0.154897	504.114	0.269883	0.999449	0.187591	1.3004	1.88685	0.689191	0.223451	0.521647	0.0866881	0.135876	0.108242	-0.129022
			0.134323	290.048	0.0570421	0.688599	0.268248	1.07555	1.16184	0.925732	0.293205	0.340604	0.250907	0.0339145	0.0153574	0.0719821		0.0392588	290.996	0.233969	0.519339	0.23822	5.21054	5.35966	0.972178	0.927427	1.49162	0.521098	0.323866	0.197596	0.0604874
			0.00796873	133.774	0.71607	0.98988	0.580946	0.970716	0.980029	0.990498	0.239542	0.313943	0.175218	0.0471403	0.626226	0.189686		0.026879	195.206	0.462184	0.604627	0.177723	5.29284	5.7286	0.923933	0.993173	1.69443	0.0841115	0.527252	0.084992	0.0321257
			0.0779616	391.767	0.450976	0.288009	0.210056	1.15293	1.16446	0.990096	0.338181	0.67447	0.10679	0.188145	0.0994377	-0.0201596		0.0839726	365.133	0.361556	0.424217	0.293896	2.4257	2.86219	0.847497	0.358416	0.601522	0.0718027	0.175491	0.0246345	-0.0849608
			0.0729797	23.9409	0.219139	0.963385	0.496364	0.968802	1.1169	0.867403	0.145767	0.264182	0.0446774	0.069526	0.125575	-0.208997		0.0123339	160.562	0.476404	0.8483	0.223279	2.00719	2.13948	0.938165	0.278006	0.477685	0.123191	0.123207	-0.508399	-0.12357
			0.0641129	223.448	0.206665	0.981763	0.351461	1.60995	1.64425	0.97914	0.271208	0.399776	0.11246	0.0970241	0.00706653	-0.207023		0.371255	247.299	0.19968	0.699283	0.519961	0.883423	0.966725	0.913831	0.196582	0.23085	0.174559	0.0203416	0.113906	-0.111223
			0.0140492	283.385	0.441624	0.19479	0.24776	1.72413	1.76614	0.976214	0.283035	0.473983	0.134658	0.100008	0.160063	0.0977367		0.100432	684.855	0.0950296	0.999234	0.0210311	0.598495	0.988402	0.605518	0.0859512	0.1512	0.0128238	0.0450098	-0.0361792	-0.129135
			0.0832015	224.727	0.283607	0.740342	0.302814	0.956607	1.4415	0.66362	0.249969	0.467792	0.151734	0.104889	0.287622	0.0854839		0.0367045	247.869	0.402404	0.423814	0.264417	0.563476	0.683848	0.823979	0.105258	0.20558	0.0592431	0.0510241	-0.0413272	0.00948304
			0.0580586	223.448	0.0838901	0.976706	0.336022	1.87919	2.86475	0.655971	0.544639	0.807995	0.16341	0.273999	0.178697	0.162261		1.17914	418.446	0.37764	0.815768	0.10587	0.593326	0.92839	0.639091	0.122787	0.318024	0.0514566	0.0916513	0.103671	-0.121067
			0.0118681	422.956	0.268391	0.705363	0.100457	1.76358	2.05877	0.856616	0.341459	0.678221	0.152117	0.161491	0.30735	0.175435		0.133602	372.657	0.363419	0.707756	0.284781	4.99165	7.08156	0.70488	0.699798	1.46989	0.0294635	0.465018	0.0446961	-0.111974
			1.62055	135.665	0.354074	0.977967	0.339786	1.05336	1.33784	0.787358	0.249551	0.643001	0.0668459	0.203302	-0.452706	-0.178411		0.167016	250.324	0.244324	0.998251	0.275154	2.99712	3.84884	0.778709	0.613153	0.872545	0.236408	0.245728	0.301438	0.0928739
			0.0523953	311.231	0.19044	0.603261	0.232423	4.3342	4.44974	0.974033	0.698019	1.54616	0.155259	0.493685	0.266893	0.162296		2.23095	481.587	0.139002	0.971142	0.310785	1.3528	2.10932	0.641344	0.216285	0.462152	0.020528	0.149824	-0.0457209	0.0966794
			0.0121263	142.085	0.361871	0.895185	0.282752	1.02176	1.02377	0.998044	0.268551	0.488034	0.0886033	0.131061	0.252311	-0.208495		1.14252	341.706	0.384732	0.999999	0.113923	0.554313	0.853693	0.649312	0.152926	0.243891	0.0553209	0.0713872	0.378025	0.0943882
			0.168349	478.285	0.309662	0.894142	0.0402242	1.7988	2.20607	0.815387	0.366623	0.702392	0.123073	0.185453	0.161973	-0.145818		3.54765	424.252	0.259944	0.798042	0.28924	1.40259	2.29458	0.61126	0.454403	1.1311	0.0466199	0.380674	-0.13828	0.0857497
			1.24137	503.265	0.398849	0.0981616	0.121364	0.797488	0.987517	0.807569	0.256847	0.611403	0.0136311	0.2204	0.000905914	-0.0587481		14.1617	215.372	0.215902	0.786589	0.540914	1.66034	2.44625	0.678732	0.275868	0.728576	0.0763823	0.23802	0.15349	-0.118714
			0.0476834	361.94	0.202799	0.579321	0.163164	1.92448	2.93298	0.656151	0.202994	0.74358	0.0332865	0.214821	0.22554	0.158989		0.00767498	322.439	0.081085	0.70071	0.38114	7.26694	7.41405	0.980158	1.49748	1.71402	1.31552	0.147093	-0.0893827	-0.0786299
			1.61298	171.901	0.741134	0.743393	0.614292	1.36645	1.59426	0.857107	0.348707	0.96201	0.0484414	0.31886	0.507493	0.179842		1.95485	359.942	0.391653	0.157983	0.117511	1.26308	1.70949	0.738866	0.217556	0.649796	0.0449975	0.223623	0.0446061	-0.0571871
			0.0440436	151.626	0.0505321	0.988243	0.386245	1.23258	1.3637	0.903847	0.262132	0.444642	0.0376095	0.168067	-0.173517	-0.184265		1.73648	251.637	0.0861057	0.96549	0.435913	3.49206	4.73625	0.737306	0.820186	1.64629	0.0540859	0.669828	-0.150098	-0.118507
			0.0647711	143.645	0.16883	0.986826	0.412302	1.36305	1.4048	0.970275	0.382444	0.657069	0.222156	0.151485	-0.0274414	-0.183374		0.102807	529.51	0.0332977	0.173521	0.168731	0.656007	0.741001	0.885298	0.149478	0.250644	0.0540713	0.0659061	0.0178359	-0.0202064
			0.0166761	311.231	0.39827	0.99438	0.223213	1.07697	1.105	0.974635	0.255381	0.400932	0.094223	0.103517	0.461188	0.173212		1.78661	271.597	0.469589	0.842557	0.0391991	1.15049	1.57593	0.730035	0.283957	0.576556	0.0403176	0.208327	0.0205929	-0.098437
			0.0185609	311.231	0.198371	0.577702	0.232956	3.1654	3.29945	0.959373	0.367407	0.597686	0.160529	0.131037	0.250541	0.158762		2.468	56.5595	0.480615	0.941918	0.348382	2.09637	2.70972	0.773649	0.52355	1.41407	0.00664441	0.528686	0.40538	0.0956567
			0.00865225	121.814	0.556848	0.988122	0.419035	2.98273	3.00371	0.993015	0.445452	0.798566	0.163927	0.203268	0.482374	-0.184188		0.00383159	59.7529	0.0411652	0.939573	0.407219	4.50848	4.93103	0.914308	0.280455	0.665285	0.0365377	0.15469	0.36263	0.343931
			0.600584	22.5717	0.640663	0.607561	0.530046	0.811104	0.943245	0.859907	0.135835	0.251162	0.0559872	0.0761859	0.36769	-0.0673006		0.0159791	237.282	0.0719588	0.925032	0.362714	4.82869	5.32741	0.906386	0.63274	0.911192	0.15532	0.24067	-0.463533	-0.396791
			0.0187107	370.976	0.395626	0.721649	0.137509	1.35508	1.84563	0.734207	0.245725	0.402511	0.0659965	0.115131	0.281802	-0.0960462		0.00375727	46.874	0.00602785	0.930033	0.4248	1.65102	2.33657	0.706599	0.294231	0.502871	0.116781	0.138985	0.397059	0.340016
			0.00139855	148.442	0.313197	0.936669	0.308627	1.28148	1.28473	0.997474	0.308516	0.441191	0.131668	0.119011	0.162534	-0.209677		0.0992541	132.58	0.799612	0.962583	0.711468	2.28923	2.60107	0.880112	0.41653	1.14292	0.0478491	0.367519	-0.407852	0.355769
			1.19128	153.504	0.474716	0.930578	0.317422	1.29104	1.81944	0.709585	0.390319	0.889018	0.0386934	0.331111	0.33257	-0.209633		1.33776	46.874	0.0969684	0.905985	0.38379	2.4312	3.09943	0.784404	0.40554	0.989761	0.0670754	0.306282	0.363183	0.330181
			1.05063	223.591	0.620077	0.924129	0.447738	1.11012	1.65507	0.670741	0.248483	0.402693	0.0470646	0.113473	0.486899	-0.156093		0.0594312	178.491	0.355165	0.970741	0.169544	2.17195	3.53625	0.614197	0.390296	1.07841	0.133546	0.288096	0.519476	0.356808
			0.0930225	215.616	0.839935	0.998364	0.762646	1.19173	1.83698	0.648747	0.371741	0.621263	0.086427	0.224994	0.681315	0.185368		1.19233	244.69	0.0760971	0.998623	0.353905	0.728397	0.982961	0.741023	0.170247	0.448149	0.0365635	0.137969	0.424829	0.368744
			0.064938	240.073	0.756846	0.99491	0.643051	1.66542	2.44678	0.680661	0.252751	0.549764	0.0976092	0.150492	0.581745	0.173669		0.0301762	33.1449	0.130357	0.999572	0.448119	2.40282	2.42455	0.99104	0.522553	0.724895	0.318785	0.145307	0.437206	0.369477
			0.179918	162.767	0.297336	0.980985	0.307561	2.01513	2.69849	0.746763	0.51789	1.4038	0.138887	0.44222	0.18183	-0.207153		0.070485	116.007	0.334833	0.881038	0.331348	5.931	6.33474	0.936266	0.845802	1.75411	0.116802	0.562261	0.365757	0.324114
			0.0106589	271.33	0.378725	0.975689	0.214223	1.40771	1.42473	0.988053	0.384502	0.495609	0.266234	0.0795008	0.55585	0.1924		1.90542	74.1143	0.0597748	0.861023	0.386678	1.12596	1.62033	0.694892	0.145862	0.435358	0.0119623	0.133162	0.333701	0.311874
			0.0144445	260.554	0.709445	0.97518	0.575787	7.08017	8.27093	0.85603	0.257358	0.639837	0.0530023	0.150452	0.554344	0.161495		0.00968767	68.33	0.450449	0.969081	0.240192	3.43174	4.05171	0.846988	0.318949	0.466717	0.0782486	0.127496	-0.16609	-0.41494
			0.0144457	207.18	0.794333	0.0743439	0.692964	3.3433	3.4072	0.981246	0.872554	1.7349	0.054325	0.667391	0.111802	0.0760664		2.68431	165.725	0.404773	0.877716	0.181495	1.47316	2.34167	0.629108	0.240478	0.486555	0.0467965	0.15108	0.518461	0.318661
			0.0772746	123.887	0.164998	0.902186	0.352256	2.27304	3.24861	0.699697	0.296081	0.412931	0.107825	0.108882	-0.352565	-0.148491		0.00640307	141.595	0.349278	0.91017	0.307415	4.00049	5.05873	0.790808	0.393194	0.813135	0.0436964	0.210903	0.459797	0.33548
			0.0233465	287.291	0.366466	0.96331	0.197733	2.43893	2.68445	0.908541	0.340631	0.510639	0.0483638	0.148785	0.538732	0.193498		0.0135369	82.8623	0.0742461	0.928928	0.374945	2.68357	4.04637	0.663203	0.455265	1.08923	0.0468716	0.336883	0.358822	0.339563
			9.7723	151.415	0.0426016	0.999711	0.385712	0.951042	1.17986	0.806064	0.292587	0.562025	0.0175072	0.21393	-0.193847	-0.195448		0.095471	100.806	0.944222	0.997926	0.919448	0.833987	0.888898	0.938225	0.133545	0.185283	0.0298705	0.0523212	0.571949	-0.427796
			0.00174091	214.134	0.299469	0.6764	0.303881	2.98403	3.00816	0.991975	0.401509	0.772139	0.153479	0.179344	0.26128	0.0688747		0.0249949	70.311	0.429783	0.946429	0.221595	2.28644	3.31445	0.68984	0.406116	0.682962	0.0552006	0.246078	-0.159009	-0.405573
			0.149935	437.463	0.357064	0.999979	0.0702238	1.03365	1.28385	0.805121	0.154041	0.367799	0.00747359	0.107214	0.209493	-0.197638		0.164089	117.185	0.0659951	0.548527	0.354367	3.25982	5.17286	0.630178	0.615042	1.56722	0.0673197	0.502407	-0.276133	-0.244613
			4.69171	154.125	0.458673	0.991739	0.30496	0.571714	0.726726	0.786698	0.146127	0.462103	0.00802251	0.163517	0.372363	-0.204589		0.0243656	150.07	0.390584	0.854774	0.296701	1.41667	1.9612	0.722346	0.198214	0.323423	0.0744598	0.0929945	0.473326	0.313835
			0.0186508	152.463	0.728511	0.886844	0.597366	3.3209	3.52312	0.942601	0.243223	0.517457	0.0299922	0.141137	0.569197	0.192556		48.3787	141.595	0.320361	0.942116	0.318633	1.81012	2.45901	0.736116	0.223183	0.517955	0.0263496	0.164097	0.479013	0.347882
			0.0162732	467.648	0.358369	0.849782	0.130529	3.92488	5.06886	0.774313	0.295115	0.58302	0.0248305	0.175323	0.158149	-0.131866		0.0135505	341.248	0.148813	0.999871	0.23949	1.99953	2.35414	0.849367	0.334396	0.617684	0.0842519	0.196203	0.436992	0.3694
			0.0213273	339.796	0.0838902	0.734415	0.237294	1.88037	2.45864	0.764799	0.257465	0.466818	0.081931	0.121611	0.00277158	0.0839086		0.00936762	133.612	0.256564	0.975764	0.356391	3.2656	3.28307	0.99468	0.642239	1.0845	0.044337	0.409125	0.271457	0.360801
			0.0324105	40.6917	0.0793975	0.993162	0.410479	2.9773	3.03562	0.980786	0.786606	1.15265	0.48059	0.226392	0.240911	0.17222		0.0110573	178.491	0.40503	0.898629	0.280721	8.98624	11.3058	0.794835	0.353751	0.724922	0.0588682	0.19053	0.452934	0.330982
			0.0322328	203.145	0.818291	0.963842	0.727089	3.09059	3.15126	0.980749	0.397035	1.00435	0.198777	0.24134	0.637247	0.193464		0.0129604	126.212	0.423357	0.84788	0.212635	3.85363	4.61626	0.834795	0.355858	0.846879	0.0216236	0.250469	0.452983	0.306537
			0.0333098	282.033	0.7089	0.930998	0.572224	1.24354	1.28621	0.966824	0.315563	0.390934	0.173333	0.0843835	0.583918	0.194134		2.8566	163.22	0.0264628	0.99747	0.421414	1.63253	1.96486	0.830862	0.381703	0.69359	0.0398384	0.258583	-0.491184	-0.427027
			0.000688951	87.7832	0.150276	0.969566	0.454357	4.37925	4.47607	0.978369	0.396289	0.662784	0.0484057	0.162904	-0.0400202	-0.208539		0.227406	96.6333	0.694174	0.807	0.541044	1.433	1.56324	0.916686	0.266202	0.546271	0.087111	0.14978	0.468466	0.295087
			1.31177	182.154	0.809831	0.933678	0.716544	0.837665	1.03017	0.813129	0.0966736	0.272053	0.0149384	0.0772897	0.489096	-0.209662		0.0654134	204.99	0.216646	0.889143	0.283582	1.46411	1.73171	0.845467	0.196741	0.263749	0.123504	0.0541047	0.475595	0.323313
			0.0334647	241.264	0.291223	0.99992	0.248853	1.32983	1.35392	0.982204	0.235253	0.351725	0.176611	0.0518737	0.167967	-0.198053		0.0111643	169.007	0.30589	0.962557	0.306853	3.22202	3.24628	0.992524	0.344387	0.644768	0.0190524	0.199271	0.491575	0.355759
			0.0244672	287.291	0.19728	0.902769	0.305454	2.71892	2.75208	0.987949	0.360051	0.689935	0.135723	0.154604	0.00060961	-0.208843		0.0197919	198.87	0.543395	0.80361	0.353728	2.94969	3.66893	0.803966	0.57922	0.980312	0.142471	0.310949	-0.514436	-0.352578
			1.14347	352.31	0.206946	0.532546	0.168715	1.67872	2.20186	0.762409	0.273228	0.515874	0.00667738	0.195732	0.220179	0.152317		0.0193696	133.612	0.512242	0.964963	0.2935	2.18207	2.69372	0.810061	0.500115	0.998848	0.162931	0.27378	0.558229	0.354406
			0.262728	391.36	0.32402	0.896976	0.153969	0.527131	0.681935	0.772994	0.17479	0.359432	0.0162465	0.114178	0.387945	0.13125		0.0586093	136.66	0.297254	0.8897	0.245496	2.23921	3.1578	0.709104	0.347169	0.679169	0.125164	0.174584	0.475899	0.32354
			0.423426	151.835	0.349729	0.98336	0.290042	1.87501	1.92475	0.974159	0.198837	0.491707	0.0463472	0.152987	0.562852	0.165823		0.135857	111.171	0.181971	0.980135	0.386349	2.62558	3.83163	0.685239	0.427671	1.16255	0.0893715	0.33166	-0.493919	-0.421279
			0.000399058	316.205	0.374478	0.87028	0.206662	1.55031	1.96553	0.788751	0.282072	0.412489	0.090235	0.11823	0.393128	0.122663		0.0575801	640.135	0.103471	0.600426	0.0686667	0.86302	0.873982	0.987458	0.192439	0.302684	0.0874677	0.0703866	0.198744	0.213584
			0.452271	147.149	0.162832	0.998408	0.352989	0.648635	1.06766	0.607531	0.145144	0.250464	0.0700471	0.0603219	0.327763	0.177433		0.057869	437.526	0.301803	0.998071	0.0331401	1.67803	1.74712	0.960453	0.335831	0.481119	0.197159	0.106269	-0.40754	-0.427306
			7.88974	566.601	0.216083	0.942152	0.0475974	1.39657	1.50326	0.929028	0.300108	0.623818	0.0165284	0.244258	0.321659	0.147282		0.0104816	99.4348	0.727332	0.953466	0.598306	2.05888	2.07621	0.991655	0.415247	0.75081	0.0664893	0.217941	-0.16255	-0.411087
			0.114754	241.528	0.772526	0.992582	0.664925	0.680927	0.690185	0.986586	0.193326	0.337866	0.0978344	0.0825492	-0.668275	-0.187277		0.0190482	193.267	0.179427	0.884653	0.324665	1.44599	1.50614	0.960067	0.297642	0.525012	0.10904	0.133642	0.473143	0.321484
			0.0258647	127.685	0.184855	0.989043	0.346634	1.17085	1.73455	0.675015	0.231412	0.503737	0.104718	0.126472	-0.060247	0.16928		0.032113	200.021	0.825324	0.936735	0.70349	2.20031	3.18515	0.690801	0.293263	0.570366	0.0810976	0.159565	0.627497	0.170251
			0.00102887	224.869	0.546372	0.792156	0.364572	1.57238	1.63385	0.962374	0.319455	0.473341	0.108194	0.134409	0.262047	-0.20049		0.0946278	274.903	0.684021	0.917672	0.465242	1.40544	1.44945	0.969636	0.306359	0.54435	0.206363	0.131264	0.430941	0.161691
			0.029186	287.291	0.374396	0.903004	0.201297	1.81573	1.84788	0.982606	0.323439	0.625173	0.114437	0.168054	-0.551268	-0.208853		9.33e-05	161.707	0.471559	0.998047	0.259203	3.78323	4.44297	0.85151	0.334479	0.50074	0.0803908	0.128014	0.399981	0.220416
			0.791378	414.361	0.436732	0.880071	0.172383	0.695305	0.945009	0.735765	0.169088	0.276703	0.0413483	0.0899199	0.282574	-0.20767		0.0345663	371.927	0.314653	0.882565	0.140941	4.13497	4.33198	0.954522	0.822818	1.20007	0.196525	0.380099	0.276293	0.228921
			0.0199342	259.82	0.751245	0.999994	0.629571	1.72516	1.80331	0.956663	0.193122	0.318155	0.0194088	0.0802017	0.595014	0.181435		0.0176531	515.946	0.143706	0.547723	0.219902	2.61198	2.84478	0.918166	0.31714	0.545807	0.106486	0.154338	-0.0624918	-0.0729039
			0.0237618	289.169	0.646909	0.879416	0.493639	1.56962	1.62494	0.965954	0.346114	0.648173	0.208489	0.148508	0.474325	0.125547		0.222365	171.897	0.567569	0.991238	0.363372	1.77671	2.17116	0.818325	0.398901	0.613104	0.155271	0.202702	0.0767417	-0.237628
			0.0162196	406.917	0.364582	0.917827	0.141418	3.37235	3.62494	0.93032	0.320724	0.619858	0.0387572	0.169956	0.417414	0.138353		0.0340862	274.903	0.553847	0.819538	0.271281	2.96021	3.00419	0.985359	0.347802	0.50991	0.23737	0.0965863	0.319666	0.123523
			0.524	469.415	0.385911	0.891052	0.0937989	1.03341	1.23921	0.833927	0.20151	0.364183	0.0539539	0.107644	-0.246831	0.192782		0.013351	420.439	0.153335	0.958182	0.188351	2.76727	3.21769	0.860019	0.347704	0.628408	0.0342808	0.178945	0.230563	0.230563
			0.152922	222.592	0.518418	0.982193	0.360074	2.25313	2.80731	0.802596	0.381712	0.809959	0.0211372	0.235911	0.580576	0.165168		0.121016	129.366	0.015685	0.884002	0.481387	1.05648	1.64822	0.640986	0.250984	0.506476	0.0745544	0.148806	-0.264735	-0.264735
			0.682405	392.984	0.202072	0.375529	0.139895	1.65916	2.189	0.757952	0.518158	0.867912	0.0606851	0.30751	-0.180074	-0.1437		0.0523448	102.273	0.727704	0.911854	0.620736	2.48093	2.60623	0.951923	0.586732	0.893269	0.164323	0.271744	0.271983	-0.194903
			0.0667133	519.639	0.239411	0.637394	0.127731	1.65105	1.68465	0.980053	0.41686	0.680472	0.188274	0.196053	0.0772749	-0.0746117		0.0202675	182.951	0.408147	0.852537	0.236983	5.00216	5.0727	0.986094	0.962471	1.3223	0.651525	0.231167	0.327362	0.226478
			0.0310634	47.8818	0.0319935	0.978323	0.406311	3.55331	4.38938	0.809525	0.200542	0.535508	0.0288597	0.152267	0.167024	0.192054		0.512216	184.375	0.461807	0.909234	0.409796	1.05423	1.43492	0.734696	0.217187	0.438306	0.0753852	0.120016	-0.0432252	-0.19379
			0.0113089	492.262	0.303037	0.767675	0.129282	1.05379	1.06922	0.985564	0.265643	0.396293	0.147476	0.0828838	0.11148	-0.108361		0.785621	145.537	0.569721	0.914539	0.472951	1.04412	1.23706	0.844034	0.278491	0.65801	0.0368905	0.211864	-0.0142057	0.230669
			0.0373932	159.606	0.604661	0.920636	0.49049	1.76101	2.17523	0.809574	0.285797	0.462289	0.124814	0.114609	0.394075	-0.154848		1.12388	276.799	0.384735	0.60946	0.179632	0.511847	0.687405	0.744608	0.144573	0.261581	0.0568775	0.0697748	-0.259324	-0.0911185
			0.182661	208.101	0.726048	0.95709	0.594444	0.881876	0.956843	0.921651	0.198926	0.260178	0.0994398	0.0624377	0.535773	-0.20932		0.226951	569.66	0.237139	0.986767	0.0827724	0.850925	0.885365	0.9611	0.172206	0.272344	0.0749205	0.0691476	-0.238037	-0.262165
			0.0201048	542.719	0.263121	0.998696	0.0682495	0.74039	1.09105	0.678605	0.202266	0.331942	0.050464	0.100371	0.416583	0.185003		0.00510571	174.164	0.517168	0.940314	0.286334	3.71387	3.74665	0.991249	0.518447	0.826593	0.308032	0.161019	0.390355	0.231102
			0.201056	574.581	0.216264	0.989461	0.0417799	0.905198	0.9828	0.921041	0.250455	0.28382	0.209665	0.0249748	0.357958	0.189809		0.0946419	525.985	0.132228	0.682681	0.0717961	1.7154	2.32999	0.736229	0.243264	0.416249	0.0456127	0.140269	0.204938	0.204938
			0.0359558	247.389	0.410993	0.904045	0.249363	1.57598	1.59882	0.985715	0.443403	0.622948	0.237052	0.137785	0.541454	0.193393		0.0192819	258.732	0.459276	0.891806	0.18722	1.00087	1.31135	0.76323	0.200265	0.447042	0.0506391	0.14734	0.357381	0.150868
			0.022877	391.034	0.462871	0.306901	0.225466	2.69178	2.7591	0.975597	0.362024	0.523548	0.208195	0.103335	0.215342	0.116939		0.022078	129.366	0.738833	0.787916	0.617603	2.30676	2.81266	0.820134	0.335891	0.811586	0.139331	0.220177	0.323873	-0.148143
			0.0631915	159.006	0.629461	0.961561	0.473474	2.12744	2.21762	0.959335	0.367592	0.597965	0.137738	0.157892	0.500487	-0.1707		0.00506372	356.124	0.400686	0.9982	0.164499	1.86551	1.89381	0.985053	0.295556	0.364088	0.213387	0.0534126	-0.175504	-0.25595
			0.65879	199.507	0.289342	0.830496	0.262279	0.6161	0.803747	0.766534	0.119873	0.208437	0.0532125	0.0621971	0.457418	0.188522		0.221927	533.635	0.0480282	0.446131	0.195322	2.28794	2.36746	0.966411	0.492983	0.991478	0.143221	0.327902	-0.0441334	-0.0441334
			0.173403	375.668	0.095059	0.672139	0.213224	0.780646	1.1087	0.704109	0.1955	0.281352	0.0950927	0.0584619	-0.00664204	0.0677954		0.0178673	144.636	0.44375	0.96575	0.270126	5.20153	6.1656	0.843637	0.310488	0.512978	0.00860891	0.148313	0.354405	0.230009
			0.00715742	247.389	0.407027	0.857681	0.24663	2.83704	2.95072	0.961474	0.376365	0.595095	0.249258	0.123603	0.518286	0.190676		0.0128984	152.555	0.480459	0.986148	0.270957	2.52338	2.53542	0.995252	0.499468	0.746382	0.167332	0.238794	0.400414	0.22663
			0.0243006	503.328	0.448431	0.101697	0.18454	1.18172	1.19732	0.986969	0.247648	0.456481	0.0645103	0.144802	-0.0212905	0.0425496		0.468001	472.286	0.237914	0.949366	0.0541875	1.80294	2.35482	0.765636	0.294637	0.497749	0.020263	0.151621	0.218512	0.176316
			0.0125291	271.33	0.271845	0.746855	0.210988	2.09882	2.13428	0.983385	0.534547	0.625027	0.353803	0.109957	-0.321554	-0.102728		0.195865	598.318	0.0969739	0.248699	0.160153	1.45464	1.6598	0.876395	0.33426	0.817865	0.0641428	0.263862	0.124288	0.124369
			0.0105968	349.041	0.699167	0.85122	0.553225	2.96392	3.11891	0.950305	0.820666	1.21085	0.573675	0.238796	0.392068	-0.205699		0.00490158	139.106	0.373667	0.955093	0.294953	7.41936	8.14248	0.911192	0.315706	0.576872	0.0653937	0.13819	0.305461	0.230725
			0.457553	413.284	0.229102	0.796416	0.114758	0.546327	0.693405	0.787889	0.0919971	0.155153	0.0313774	0.0411829	0.317747	0.185404		0.00958441	394.778	0.336927	0.996516	0.0647043	2.18003	2.81367	0.774799	0.333977	0.607889	0.163705	0.146767	0.294799	0.207378
			0.137829	569.348	0.160569	0.99986	0.0438643	0.766016	0.9943	0.770407	0.213169	0.357535	0.086059	0.109385	-0.345281	-0.198328		0.114867	307.244	0.61838	0.872833	0.361451	1.03206	1.06157	0.972198	0.236201	0.435069	0.0945962	0.115557	0.40408	0.143347
			0.0182092	244.15	0.138528	0.959564	0.332724	3.01779	3.15229	0.957333	0.336672	0.641872	0.0797215	0.151932	-0.0235871	-0.209208		0.0288024	152.555	0.619518	0.947246	0.414547	2.90047	3.01081	0.96335	0.262864	0.34693	0.170406	0.0584627	0.449384	0.17527
			0.0124758	464.3	0.438319	0.768356	0.178525	2.24095	2.66328	0.841424	0.291205	0.588097	0.0558503	0.145941	0.371756	0.093043		12.8965	87.0821	0.220384	0.998525	0.488478	2.9089	4.15992	0.699268	0.508619	1.08953	0.0673479	0.349151	-0.229796	-0.255532
			0.0730706	182.154	0.411223	0.994257	0.315856	2.06837	2.92008	0.708328	0.269476	0.691818	0.0559454	0.173915	0.449965	0.173108		0.00831774	113.195	0.709902	0.989752	0.602365	1.13662	1.33751	0.849804	0.190313	0.337407	0.029959	0.11532	0.275128	-0.236351
			0.018532	387.106	0.198289	0.708757	0.145979	1.48882	1.84106	0.808678	0.230199	0.380871	0.0996174	0.0968004	0.264881	0.17584		0.0587422	353.174	0.202613	0.984908	0.242394	0.532799	0.806867	0.660331	0.113059	0.193894	0.0266493	0.0543094	-0.238735	-0.262682
			0.206524	186.302	0.721307	0.977544	0.585174	0.894186	0.937738	0.953556	0.241486	0.353376	0.138751	0.0907554	0.563938	0.16269		0.336566	263.241	0.379171	0.898478	0.198965	1.24539	1.29455	0.962028	0.267083	0.588361	0.0326685	0.198402	0.30458	0.15359
			0.0180832	124.144	0.774904	0.208012	0.670219	0.675574	0.916338	0.737254	0.212557	0.348799	0.0894294	0.0920824	-4.57e-06	0.100051		0.00645837	308.942	0.659548	0.881124	0.427517	7.8771	11.5762	0.680456	0.462182	1.5157	0.0288752	0.379735	0.351689	0.146597
			0.0221181	203.145	0.814144	0.999532	0.720855	1.28715	1.29368	0.994953	0.30028	0.548676	0.106063	0.154844	0.678077	0.183731		0.0101787	144.636	0.48936	0.987683	0.28302	4.28476	4.79894	0.892854	0.306321	0.619968	0.0290415	0.176082	0.3714	0.226171
			0.107017	215.468	0.223947	0.468744	0.304632	1.05805	1.27512	0.829761	0.267744	0.522714	0.0234777	0.169722	-0.247022	-0.158317		0.0565519	247.365	0.0199021	0.703572	0.374156	0.885579	1.16716	0.758748	0.196668	0.308623	0.0723815	0.0954334	0.0845059	0.0845059
			0.0269389	549.714	0.34388	0.998572	0.040931	0.848722	0.922549	0.919975	0.143953	0.248606	0.0670976	0.058313	0.463451	0.177673		0.0141729	485.122	0.0509854	0.830232	0.184805	3.33121	3.35061	0.994212	0.38653	0.512646	0.175796	0.108334	0.224295	0.224295
			0.0989639	210.686	0.780984	0.844866	0.677923	1.20731	1.46275	0.825372	0.347911	0.565067	0.137301	0.172497	0.568503	-0.130386		0.0214031	274.903	0.316866	0.909795	0.235858	1.93445	2.63169	0.735061	0.283189	0.689263	0.0148113	0.20971	0.261751	0.158313
			0.0150498	196.289	0.80585	0.956139	0.708509	2.86924	2.89279	0.991859	0.332844	0.515348	0.107277	0.135673	0.634412	0.193854		0.0859095	266.695	0.240429	0.481825	0.316229	2.13512	2.45442	0.869911	0.386843	0.643129	0.194936	0.145968	-0.204535	-0.206446
			0.851747	159.606	0.0467486	0.970144	0.380161	2.14197	3.06991	0.69773	0.54532	1.16579	0.061674	0.344316	0.139551	0.192984		0.0366558	274.903	0.482642	0.824742	0.190713	1.02908	1.37691	0.747381	0.194968	0.261374	0.12311	0.0430654	0.32233	0.125391
			7.02954	257.604	0.732873	0.999729	0.607637	1.58111	1.88613	0.83828	0.317378	0.575896	0.0761063	0.181374	0.597099	0.183257		0.777885	274.427	0.192682	0.885632	0.441358	0.982653	1.20855	0.813082	0.259899	0.479903	0.0795419	0.138766	0.210035	0.229132
			0.220975	199.507	0.518964	0.985769	0.371507	0.574284	0.618856	0.927976	0.157001	0.272009	0.0652529	0.0778315	0.584554	0.167228		1.02967	363.392	0.409239	0.974484	0.0669637	1.55843	2.49147	0.625508	0.379302	0.937575	0.0870565	0.315342	0.398598	0.229002
			0.194239	154.949	0.684066	0.616533	0.542218	1.1738	1.30124	0.902067	0.345837	0.486418	0.26074	0.0763868	-0.303645	0.164096		0.623702	323.415	0.0131387	0.559311	0.367596	0.939596	1.37614	0.682775	0.249743	0.389526	0.119617	0.0915472	0.184696	0.184696
			0.0157853	199.507	0.785661	0.944484	0.678876	3.46318	3.92806	0.881653	0.250609	0.380125	0.0936847	0.0771966	0.607374	0.194139		0.119284	123.153	0.685158	0.998277	0.517278	3.51591	5.74806	0.611668	0.35776	0.753037	0.0474116	0.253081	0.491721	0.220142
			0.02848	351.948	0.641308	0.881925	0.47409	1.70018	1.76103	0.965449	0.291716	0.373992	0.136187	0.0987046	0.476245	0.126349		0.00392199	145.537	0.614225	0.992355	0.499408	3.16716	3.76447	0.84133	0.30364	0.593344	0.0915253	0.151581	0.0811129	-0.238643
			0.669464	266.355	0.27262	0.950532	0.272927	1.56219	1.61007	0.970263	0.457118	1.12621	0.132712	0.393191	0.364183	0.150587		0.0466378	596.348	0.259383	0.930024	0.0317922	1.44118	1.5507	0.929374	0.206145	0.28398	0.0710394	0.0692404	-0.173957	-0.202881
			0.012162	245.84	0.740985	0.997876	0.620181	4.08647	4.22049	0.968246	0.359068	0.681715	0.112281	0.184566	0.599484	0.185833		0.00760024	182.951	0.558668	0.961026	0.349188	1.79324	2.43865	0.735343	0.375744	0.609375	0.125999	0.156903	0.0709762	-0.218029
			0.862548	487.843	0.180247	0.677931	0.0772357	0.782675	1.15442	0.67798	0.152619	0.293848	0.0314345	0.0911486	0.252086	0.172076		1.27822	97.0245	0.148072	0.982289	0.483184	0.79273	1.1015	0.719685	0.166577	0.378734	0.0475477	0.114589	-0.202548	-0.230734
			0.191074	343.987	0.266507	0.899892	0.214219	0.626235	0.658937	0.950371	0.165279	0.211924	0.118163	0.0400602	0.357928	0.132219		0.752049	307.244	0.185586	0.923328	0.281519	5.15321	7.84495	0.656883	0.596918	1.45402	0.0388643	0.498485	0.16417	0.16417
			0.0339558	546.228	0.279345	0.974714	0.0576812	2.17675	2.19112	0.993439	0.562233	1.04008	0.0756216	0.346813	0.386827	0.161264		0.497238	359.049	0.38845	0.97331	0.172371	1.17694	1.79677	0.655035	0.252588	0.415633	0.153653	0.0805966	-0.134262	-0.224978
			0.142345	478.086	0.416031	0.526181	0.14821	1.67194	1.86297	0.897457	0.386148	0.584035	0.206533	0.129116	0.218256	-0.0479616		0.477363	388.098	0.106603	0.367716	0.248099	4.05408	5.01186	0.808896	0.752535	1.73279	0.115405	0.582269	0.148776	0.148776
			0.0336356	534.203	0.399576	0.978246	0.115173	1.06667	1.22213	0.872791	0.232057	0.413153	0.0814262	0.111936	0.517551	0.192065		0.110991	282.41	0.366934	0.929959	0.190173	2.61608	2.83858	0.921615	0.576826	0.895864	0.383598	0.172426	0.271108	0.167138
			0.0658826	169.288	0.761142	0.826549	0.643415	1.83733	1.91724	0.958319	0.279204	0.373572	0.122352	0.0756023	0.551542	0.188183		0.993373	205.82	0.185663	0.999828	0.360045	0.772715	0.909028	0.850045	0.146668	0.26052	0.0511343	0.084247	0.234304	0.213791
			0.148912	141.411	0.716252	0.863698	0.580543	1.36239	1.67447	0.813624	0.258785	0.413235	0.0525392	0.132853	0.573972	0.191104		0.02061	82.455	0.160309	0.947741	0.491976	3.20837	3.30954	0.96943	0.556664	0.993197	0.277285	0.225251	0.145366	0.175513
			0.00310633	327.192	0.310225	0.988532	0.1676	1.91959	2.90409	0.660996	0.412432	1.00443	0.0621218	0.330364	-0.464089	-0.205571		0.044939	133.347	0.850919	0.992552	0.758027	1.63666	2.09912	0.779692	0.284213	0.549936	0.0105085	0.166376	0.738835	0.203113
			0.00511726	141.186	0.878316	0.963728	0.815598	1.70449	1.73069	0.984863	0.265254	0.443915	0.0429041	0.143778	0.663558	0.193472		0.116328	72.3178	0.678819	0.906743	0.512381	0.833734	0.867372	0.961219	0.150979	0.286026	0.028161	0.109354	0.28281	-0.192739
			0.159739	272.735	0.341302	0.848331	0.238266	2.91188	3.34173	0.871368	0.82626	1.70267	0.187692	0.604481	0.397944	0.189974		0.0225548	210.22	0.547478	0.992702	0.411092	1.58375	2.04688	0.773739	0.351513	0.579814	0.0825344	0.195575	-0.0422151	-0.259937
			0.0259924	50.4718	0.0718279	0.962309	0.40316	2.53064	2.56214	0.987705	0.641835	0.762765	0.552757	0.0938168	0.13364	0.193557		0.0577207	148.221	0.41975	0.653754	0.26984	1.69425	1.75992	0.962687	0.36379	0.536779	0.241093	0.111697	0.23756	0.046957
			0.00189097	430.808	0.223828	0.946999	0.154352	6.11502	6.19917	0.986427	0.3339	0.632317	0.134639	0.148443	0.24236	0.0269386		0.198403	142.785	0.0563174	0.89835	0.37873	0.83562	0.926443	0.901965	0.195673	0.465484	0.0586326	0.144783	-0.229824	-0.229824
			0.000119116	352.104	0.219619	0.58597	0.268314	4.33649	4.50297	0.963028	0.258317	0.414902	0.103306	0.0824831	0.0769245	-0.0379285		0.914922	53.0292	0.161263	0.995056	0.370266	1.15675	1.34491	0.860092	0.238633	0.777442	0.0208874	0.283339	-0.417372	-0.241136
			0.00735213	400.412	0.0429757	0.958836	0.141791	3.93025	4.81338	0.816527	0.294907	0.588955	0.034636	0.140155	0.146576	0.037008		1.48439	148.221	0.0624729	0.982021	0.377964	1.29324	1.86138	0.694774	0.172461	0.601104	0.00656803	0.218431	0.117076	0.117076
			0.180035	303.301	0.497651	0.987697	0.268025	3.83473	4.83066	0.793831	0.286632	0.562213	0.0397233	0.173575	0.371345	-0.0375079		0.0637957	159.088	0.534566	0.912901	0.37002	1.18915	1.95627	0.607863	0.219874	0.304525	0.110389	0.0694573	-0.442526	-0.232097
			0.00966968	484.267	0.396327	0.999999	0.114884	1.74149	1.88003	0.92631	0.224637	0.431261	0.0604943	0.112815	0.518088	0.034043		0.0091737	224.984	0.330395	0.964093	0.243771	2.54145	2.64358	0.961368	0.273323	0.58597	0.0273666	0.165483	0.267211	0.114715
			0.0076366	230.984	0.401946	0.98243	0.295774	1.82437	1.87577	0.972599	0.227336	0.301523	0.161552	0.0513526	0.512159	0.0363382		1.25847	39.7719	0.167911	0.617485	0.480315	0.7728	0.9548	0.809384	0.176586	0.336027	0.0193855	0.127719	-0.160758	-0.165063
			0.00096342	481.135	0.284806	0.88319	0.133033	2.85365	2.87307	0.993242	0.348828	0.38875	0.306241	0.0281221	0.174276	-0.0435662		0.0253108	119.316	0.77492	0.992612	0.680069	1.50919	1.5215	0.991911	0.314901	0.464086	0.237825	0.0802278	0.177716	-0.240443
			0.0858176	73.7759	0.318031	0.996579	0.290231	1.72782	1.85659	0.930645	0.260729	0.360473	0.152762	0.0570942	0.279389	-0.0390118		0.045543	215.813	0.292392	0.930019	0.253347	2.17608	2.66469	0.816635	0.177296	0.344931	0.0510067	0.0817135	0.256308	0.109725
			0.568768	165.983	0.533288	0.963094	0.343165	1.5492	1.82364	0.849513	0.253798	0.479267	0.0582796	0.146908	0.57111	0.0369312		0.135252	200.619	0.560027	0.997383	0.385887	1.06297	1.10956	0.958013	0.183888	0.245025	0.141338	0.0369671	-0.186646	-0.243519
			0.0106146	576.616	0.0665086	0.983052	0.0337285	6.69737	7.01885	0.954198	0.97089	1.39423	0.349177	0.409679	0.14458	0.0304753		0.00921706	109.322	0.319919	0.996897	0.303905	2.10382	2.13528	0.985265	0.326667	0.562249	0.136843	0.174607	0.275354	0.116705
			0.0109619	360.682	0.370886	0.645849	0.100468	9.53458	10.0868	0.945255	1.4561	2.10092	0.837659	0.43455	-0.166098	0.0329817		0.0179454	145.83	0.59719	0.896513	0.456129	0.874398	0.989902	0.883318	0.135252	0.264551	0.0341871	0.0911212	-0.388901	-0.229535
			0.159975	47.7982	0.361791	0.996654	0.30069	0.726162	0.778883	0.932312	0.100279	0.20747	0.0125825	0.071354	0.338769	-0.0416298		0.0255574	197.084	0.279012	0.938257	0.269446	2.66975	3.28371	0.813029	0.464432	0.9346	0.167676	0.290971	0.258974	0.110967
			3.74122	637.602	0.0851287	0.998753	0.0139699	2.68502	2.97069	0.903839	0.485171	0.976673	0.056146	0.375513	0.051433	0.0347709		9.25144	193.029	0.0162047	0.993855	0.307812	2.31068	3.19003	0.724346	0.474853	0.912296	0.0480896	0.332889	0.190171	0.115789
			0.0491956	190.136	0.594096	0.999906	0.41564	2.63352	2.66254	0.989099	0.458259	0.732054	0.203756	0.216342	0.496466	-0.0406682		0.0109942	92.801	0.122684	0.770595	0.450413	3.01491	3.33853	0.903067	0.243929	0.763001	0.0533506	0.246023	0.154488	0.0840081
			0.0467724	73.3191	0.280991	0.989991	0.306394	1.18751	1.56719	0.757732	0.211706	0.325428	0.0571354	0.0978027	0.246584	-0.0378358		0.0182124	163.984	0.0654486	0.994014	0.313938	2.09605	2.59918	0.806427	0.272134	0.417135	0.0186846	0.143795	0.190219	0.115834
			0.0182498	198.436	0.486385	0.97064	0.301119	1.42293	1.53089	0.929479	0.254856	0.492667	0.0343886	0.166229	0.576723	0.0291028		3.31141	114.044	0.331695	0.977437	0.295565	1.33723	2.02904	0.659048	0.336643	0.666147	0.0434447	0.251454	0.267302	0.111673
			0.456311	272.492	0.568392	0.903298	0.397093	0.544229	0.622216	0.874663	0.121194	0.220086	0.013625	0.0834918	0.573633	0.0372477		0.033888	456.851	0.212248	0.986585	0.00596193	2.17322	2.8526	0.761841	0.295929	0.792041	0.0415227	0.254886	0.310081	0.310081
			0.0191401	65.5786	0.240748	0.998707	0.362787	2.0365	2.05426	0.991358	0.451796	0.915154	0.0934193	0.278911	0.350926	0.0347837		0.0751767	533.435	0.144757	0.975829	0.0422341	1.72383	1.92304	0.896407	0.249374	0.455355	0.0743609	0.125394	0.309377	0.309377
			0.0362005	624.29	0.209154	0.996837	0.0831846	1.70546	1.71651	0.993563	0.383586	0.590846	0.285616	0.110515	0.123419	-0.0416007		0.107778	495.059	0.0289994	0.841059	0.0612066	2.07603	2.21099	0.938959	0.423659	0.686337	0.192181	0.196128	-0.312867	-0.312867
			0.0750752	261.416	0.485885	0.636408	0.238828	1.08136	1.18363	0.913603	0.226175	0.378322	0.0600059	0.131193	0.222637	-0.0391865		0.0103625	77.4129	0.268552	0.957007	0.332455	1.88925	2.7187	0.69491	0.528918	1.03431	0.194228	0.286183	-0.337657	-0.337657
			0.0195267	214.545	0.536364	0.988208	0.31251	1.53984	1.54739	0.995117	0.336194	0.413992	0.299812	0.0410003	0.426577	-0.042451		71.5068	213.703	0.569584	0.912461	0.35876	0.582119	0.697892	0.83411	0.146289	0.282509	0.0144621	0.107741	-0.290872	-0.288479
			0.40284	25.9222	0.643437	0.976256	0.535331	0.952521	1.0254	0.928926	0.211758	0.37892	0.0457091	0.140125	0.634485	-0.0430162		0.00112814	227.292	0.147654	0.994886	0.27119	2.78846	3.73249	0.747077	0.477922	0.899916	0.117764	0.239273	0.29958	0.29958
			0.000196799	360.682	0.060125	0.60185	0.200459	5.83843	5.89524	0.990365	0.309286	0.500788	0.135194	0.100368	-0.069661	-0.0383333		0.0901839	372.925	0.360411	0.994363	0.0592016	0.824579	0.85045	0.96958	0.177945	0.230754	0.118088	0.0474537	0.30973	0.30973
			0.00257741	191.368	0.03087	0.999167	0.294287	5.02133	5.26759	0.95325	0.343276	0.618439	0.135103	0.128364	0.162479	0.0346413		0.0285828	409.126	0.239066	0.878409	0.029391	4.01679	5.60334	0.716856	0.620311	1.19406	0.212736	0.365518	0.290969	0.290969
			0.00451937	210.753	0.549705	0.999883	0.399086	2.15643	2.19674	0.981651	0.284986	0.520816	0.16444	0.112327	0.609948	0.0337757		0.0257495	609.889	0.00944109	0.318468	0.0154437	2.80597	2.89689	0.968614	0.47542	0.629553	0.358872	0.0840869	-0.165064	-0.165064
			0.0198444	65.5786	0.438914	0.980946	0.307634	6.64548	7.03701	0.944362	0.370487	0.556019	0.0977668	0.129055	0.340987	-0.0366535		0.159116	251.052	0.163089	0.925289	0.178352	1.36722	1.44008	0.94941	0.3004	0.492221	0.100618	0.144428	0.301132	0.301132
			0.0380548	194.33	0.435605	0.762617	0.293708	1.85757	2.5952	0.715769	0.184872	0.408636	0.0142582	0.119774	-0.431584	-0.0419056		0.00822293	181.834	0.224306	0.99673	0.274208	3.24125	4.0319	0.803902	0.280406	0.501405	0.0556472	0.134516	0.30118	0.30118
			0.783505	386.667	0.18652	0.912971	0.128156	2.64976	3.4658	0.764544	0.321142	1.17145	0.0379511	0.318287	0.102119	-0.0307215		0.249369	502.105	0.0270983	0.35107	0.0900873	2.91777	4.13631	0.705404	0.333087	0.822011	0.0435082	0.302443	-0.174972	-0.174972
			0.0176352	263.974	0.50631	0.993571	0.285448	2.79212	2.89375	0.964878	0.276026	0.553955	0.099078	0.117795	0.582849	0.0355849		0.220813	282.428	0.439525	0.986081	0.17056	2.81289	3.06406	0.918027	0.331614	0.882599	0.0907615	0.256407	0.293496	0.293496
			0.0101674	248.907	0.457736	0.991845	0.263219	2.70267	2.8063	0.963074	0.291094	0.489695	0.0700128	0.138579	0.571459	0.0316917		0.0818417	230.003	0.0654136	0.376602	0.29997	2.93692	3.23574	0.907653	0.562295	1.06343	0.225179	0.278948	0.0595759	0.0595759
			0.0121828	579.754	0.36263	0.998387	0.0711205	2.77668	4.36196	0.636566	0.197519	0.434042	0.0463634	0.100601	0.446082	0.0330598		0.0254175	234.011	0.528018	0.980953	0.298081	1.77333	2.42042	0.732657	0.209914	0.336745	0.0405736	0.0984818	0.323614	0.309814
			0.108955	575.567	0.252178	0.195896	0.0839604	3.37965	4.62057	0.731436	0.656317	0.983685	0.314944	0.223275	0.0440229	0.00509135		0.0893237	217.536	0.361178	0.999684	0.400917	0.970989	1.40932	0.688979	0.138618	0.216108	0.0680158	0.0509226	-0.32151	-0.335674
			0.00827377	381.418	0.204475	0.989286	0.136205	1.50853	2.46611	0.611707	0.282421	0.586783	0.0487605	0.197825	-0.273485	-0.0423777		1.67832	524.646	0.0629629	0.987288	0.0813912	1.06859	1.63511	0.65353	0.189435	0.389404	0.0503058	0.122886	0.294249	0.294249
			2.59727	479.246	0.074466	0.715119	0.0823777	1.22059	1.52799	0.79882	0.294028	0.925079	0.0278223	0.322869	-0.134248	-0.0409665		0.0524408	118.541	0.134348	0.998116	0.462226	1.14631	1.16568	0.983378	0.227827	0.33686	0.0923365	0.0862337	0.302595	0.302595
			0.00773136	268.016	0.563175	0.990336	0.351767	1.39024	1.86376	0.745931	0.288404	0.452166	0.0250022	0.152761	0.597401	0.0358698		0.585298	237.952	0.0486719	0.28971	0.250663	0.787037	1.05832	0.743668	0.207834	0.308583	0.0653896	0.0824471	0.125502	0.125502
			0.0452371	503.318	0.354541	0.984877	0.109952	1.79886	1.81689	0.990073	0.325197	0.483353	0.207972	0.0971339	0.441107	0.0307035		0.0615922	186.878	0.790827	0.726077	0.686499	2.50759	2.64698	0.947338	0.566745	1.2392	0.0912643	0.37661	0.280766	0.252425
			0.0796895	16.3947	0.753622	0.984703	0.680684	0.860591	0.879303	0.978719	0.151865	0.205865	0.103328	0.0416605	0.751792	-0.0371122		0.0778984	259.153	0.290915	0.987169	0.117756	2.61332	2.78424	0.938612	0.5979	0.888543	0.320609	0.219342	-0.34086	-0.34086
			0.00492576	95.5964	0.430327	0.70162	0.343603	0.675902	0.784196	0.861904	0.107887	0.252862	0.0113687	0.0871595	-0.303894	0.0342485		0.0349174	273.129	0.110461	0.95295	0.254434	1.356	1.42981	0.948377	0.181636	0.334304	0.0430853	0.0831046	0.306234	0.306234
			0.00301479	354.765	0.556858	0.176918	0.359197	6.50901	6.54072	0.995152	1.37905	1.61682	1.1749	0.159246	-0.105916	0.00585537		0.0299952	143.752	0.785239	0.867867	0.679886	1.97619	2.06329	0.957784	0.404382	0.54899	0.146303	0.141559	0.324003	0.28852
			0.0208771	386.667	0.284539	0.973113	0.153144	0.99716	0.999954	0.997206	0.21736	0.287669	0.155354	0.0532157	-0.386568	-0.0431173		0.0753465	318.209	0.395943	0.95789	0.111918	1.43088	1.48221	0.96537	0.30588	0.331871	0.263195	0.0227755	0.278404	0.278404
			2.98023	270.512	0.0381574	0.389708	0.249792	0.835152	1.19484	0.698965	0.241568	0.524727	0.0538013	0.163203	0.0226066	0.0259488		0.671013	104.653	0.218821	0.986396	0.485329	0.571398	0.795306	0.718463	0.0932605	0.251337	0.0417996	0.064057	0.281148	0.29369
			0.0057112	404.918	0.511326	0.997998	0.278643	2.47836	2.50848	0.987991	0.279051	0.397886	0.118366	0.0766478	0.575331	0.0349548		0.117066	502.105	0.200179	0.993523	0.0368827	2.56579	2.82792	0.907307	0.222567	0.702333	0.0579664	0.182307	0.309839	0.309839
			0.02676	249.312	0.484751	0.992154	0.316522	2.11216	2.455	0.860352	0.233454	0.351123	0.0438514	0.081864	0.548975	0.0317419		0.0020139	112.274	0.122644	0.971958	0.309904	4.09453	4.11835	0.994217	0.843873	1.00018	0.687543	0.104901	0.285519	0.285519
			0.0488242	201.628	0.324389	0.997138	0.323835	2.38426	2.54921	0.935294	0.31637	0.721972	0.0935991	0.187558	0.434003	0.0351193		0.0289009	173.1	0.462415	0.0372959	0.37979	1.70285	2.14744	0.792967	0.285432	0.49119	0.11793	0.127751	-0.00264014	0.0224255
			0.221049	373.316	0.524865	0.94187	0.296582	2.30298	2.47609	0.930088	0.462872	1.09029	0.0921813	0.338345	0.552091	0.0372038		0.0131432	118.541	0.021968	0.975884	0.370927	1.80972	1.86483	0.970445	0.307911	0.424371	0.190118	0.0718689	0.287622	0.287622
			0.018343	47.7982	0.181143	0.965215	0.36871	1.03217	1.15354	0.894787	0.240673	0.501824	0.0462992	0.149666	0.30338	0.0368876		0.0727968	143.752	0.589142	0.40329	0.403444	1.96571	2.29881	0.855097	0.150824	0.334056	0.0715615	0.0848704	-0.160685	-0.190708
			0.0207806	147.552	0.582663	0.976229	0.411015	2.7545	3.7558	0.733399	0.273309	0.411119	0.0949976	0.0872472	0.450816	-0.0361205		0.00781935	104.653	0.0566069	0.953734	0.374271	1.82531	2.30812	0.790821	0.183274	0.344473	0.0587628	0.0809504	0.276393	0.276393
			0.0464661	300.631	0.428351	0.972928	0.222282	3.18908	3.39201	0.940175	0.427448	0.918152	0.137332	0.231939	0.550603	0.0366919		0.00975912	260.346	0.472595	0.999967	0.218678	4.87317	5.04667	0.96562	0.58655	0.906359	0.354332	0.160533	-0.33661	-0.33661
			0.018299	337.587	0.266421	0.651466	0.270157	2.29402	2.38399	0.962262	0.345872	0.513361	0.189489	0.098061	0.131972	-0.0395456		0.00591503	268.551	0.0779294	0.961948	0.267503	1.79386	1.85989	0.964501	0.295023	0.457359	0.196675	0.0974488	0.307638	0.307638
			0.0500055	590.264	0.246261	0.945299	2.84e-06	4.46103	5.0006	0.892098	0.857134	1.21927	0.466408	0.274592	-0.272633	-0.0332271		0.00397321	307.307	0.447346	0.94745	0.176076	2.52303	2.8861	0.874202	0.570232	0.963594	0.154609	0.338008	0.273412	0.273412
			2.10466	239.412	0.58728	0.35389	0.424206	1.24624	1.41191	0.882662	0.282692	0.896428	0.0253677	0.315472	0.206319	0.0248433		0.0480869	167.642	0.53775	0.963332	0.463967	1.41043	1.52476	0.925023	0.203363	0.325392	0.0451086	0.104197	0.268628	0.281092
			0.0610018	168.992	0.524497	0.376276	0.297659	1.11234	1.20262	0.924929	0.273222	0.432751	0.0956663	0.117154	0.19393	-0.00248675		0.20623	258.754	0.103086	0.866385	0.264141	1.03202	1.4905	0.692398	0.17661	0.396694	0.0470371	0.108846	0.288172	0.288172
			0.0282283	122.96	0.725173	0.995828	0.618659	1.57569	2.01908	0.780399	0.375131	0.532665	0.190933	0.128364	0.68314	-0.0417505		1.70641	129.377	0.11985	0.942974	0.359538	1.14866	1.55564	0.738389	0.24133	0.470836	0.0207304	0.171275	-0.335277	-0.335277
			0.259484	59.1118	0.955505	0.936584	0.934604	0.727572	1.18791	0.612483	0.0907159	0.253966	0.00895603	0.0678613	0.682396	-0.043668		0.240834	531.883	0.158165	0.983156	0.0305195	0.868685	0.982745	0.883938	0.198539	0.363934	0.0639377	0.119651	0.309951	0.309951
			0.0253344	40.9866	0.414677	0.979335	0.310973	1.21309	1.23609	0.981398	0.288149	0.393619	0.136281	0.0962632	-0.349062	0.0364713		0.0601751	173.1	0.0259651	0.916589	0.368493	1.32556	2.00156	0.662263	0.244871	0.503042	0.0423081	0.155256	-0.290272	-0.290272
			0.0190354	117.368	0.0225855	0.670357	0.352355	1.65296	1.8933	0.873057	0.211145	0.366723	0.0399168	0.106995	0.0932371	0.0335535		0.0757002	286.424	0.13894	0.983752	0.230352	3.14411	3.49233	0.90029	0.755914	1.13274	0.48611	0.236056	0.309981	0.309981
			0.0224703	162.712	0.570362	0.987705	0.361458	1.98416	2.07172	0.957731	0.301055	0.532358	0.110317	0.12036	0.490768	-0.0375089		0.0143504	143.752	0.0164948	0.935152	0.351754	4.21899	5.49295	0.768074	0.398995	0.633123	0.0381824	0.191783	-0.298514	-0.298514
			1.22696	168.992	0.409768	0.0301911	0.284287	0.575425	0.906757	0.634597	0.123052	0.244117	0.0271017	0.0700757	-0.00443185	0.0138115		0.0756128	146.599	0.272261	0.987045	0.374255	1.45692	2.08802	0.697749	0.262192	0.416435	0.0379519	0.110433	-0.340858	-0.340858
			0.0138598	572.934	0.26341	0.799135	0.0586711	5.285	5.37312	0.9836	1.18412	1.76727	0.884026	0.34364	0.120263	-0.0425384		0.0515598	167.642	0.131805	0.4048	0.25869	2.39504	2.54678	0.940419	0.512895	0.902494	0.114367	0.311424	-0.100011	-0.100011
			1.74366	337.288	0.249234	0.93574	0.22687	1.49171	2.22504	0.670419	0.45099	1.00653	0.12825	0.360853	-0.34635	-0.0324498		0.0673349	144.469	0.300065	0.958556	0.256474	2.9627	4.27147	0.693601	0.275961	0.650788	0.0723104	0.142427	0.307129	0.307129
			0.0202279	336.09	0.437311	0.99994	0.181648	1.71615	1.82253	0.941632	0.39268	0.593344	0.261576	0.121709	0.368903	-0.0402774		0.694804	218.957	0.372251	0.141223	0.1666	1.24769	2.00747	0.621527	0.450507	0.971377	0.0686246	0.310301	-0.110149	-0.110149
			0.00297691	191.368	0.633443	0.990523	0.463564	3.36383	4.10214	0.820018	0.272843	0.441415	0.0551769	0.130533	0.549459	-0.0379159		0.0318738	524.646	0.16554	0.983022	0.0402273	1.42755	2.22752	0.64087	0.14396	0.435976	0.0103591	0.10974	0.309943	0.309943
			0.0703985	475.445	0.0499929	0.837819	0.104126	3.40418	4.03896	0.842836	0.345272	1.08903	0.0344687	0.307015	-0.0813962	-0.0431006		0.0613249	230.003	0.439868	0.989921	0.393401	1.35975	1.38145	0.984292	0.28302	0.39192	0.108835	0.113682	-0.304093	-0.326728
			1.89108	500.641	0.291058	0.956739	0.0752866	1.04744	1.58686	0.66007	0.173408	0.282023	0.0167395	0.10122	0.371295	0.0370411		0.082377	83.8212	0.0137004	0.964647	0.401388	1.40948	1.45062	0.971642	0.309103	0.368859	0.273944	0.0374176	-0.312522	-0.312522
			0.0639101	223.743	0.341834	0.84819	0.177811	1.7624	1.79867	0.979835	0.303868	0.557026	0.135796	0.163526	0.247322	-0.0263734		0.055891	277.631	0.254926	0.987191	0.177474	3.25294	3.3985	0.957169	0.281226	0.573597	0.102729	0.158081	0.294187	0.294187
			0.000799169	473.036	0.226068	0.803561	0.0429697	2.28564	3.15841	0.723668	0.452033	0.608097	0.308171	0.0955173	0.121233	-0.023669		0.478513	335.593	0.490699	0.756375	0.236625	1.58964	2.64308	0.601433	0.294239	1.12491	0.0251851	0.347383	-0.225011	-0.226065
			0.0379636	32.7893	0.755928	0.994395	0.679218	1.82425	1.90402	0.958106	0.318533	0.403735	0.240229	0.049784	0.72504	-0.0419274		2.71006	158.127	0.245192	0.978495	0.451524	2.95212	4.32365	0.682785	0.430205	0.993295	0.112477	0.366197	-0.319831	-0.319831
			3.62467	622.997	0.26809	0.99994	0.0165981	2.22199	2.41	0.921986	0.522156	1.05114	0.0313894	0.432632	-0.329596	-0.0402772		2.06888	100.626	0.421993	0.997098	0.470625	1.58566	2.42743	0.653226	0.474672	0.984407	0.040684	0.316583	0.276032	0.301531
			0.041746	122.96	0.796947	0.99693	0.712847	0.743275	0.909223	0.817483	0.17455	0.271871	0.0675517	0.0682302	0.74402	-0.039094		0.0915284	372.925	0.0817421	0.437487	0.128818	3.1651	3.67542	0.861151	0.843776	1.40066	0.0448893	0.502856	0.170148	0.170148
			0.0501583	262.314	0.282229	0.77401	0.169416	1.61601	1.67523	0.964653	0.377538	0.815798	0.094352	0.284407	0.186602	-0.0219647		0.113192	360.242	0.0955977	0.230448	0.130156	2.40557	2.96673	0.81085	0.48279	0.728541	0.159101	0.211938	0.107237	0.107237
			0.531114	114.763	0.218718	0.999227	0.322402	0.949958	1.03614	0.916827	0.237971	0.565053	0.0649667	0.192002	0.333007	0.033369		0.0219638	81.3185	0.459954	0.779968	0.471056	1.68358	1.77133	0.950465	0.379128	0.507708	0.285193	0.0767258	0.245455	0.266678
			0.622629	260.386	0.415347	0.997679	0.248989	0.988281	1.22313	0.807991	0.284288	0.583243	0.0525072	0.184479	0.566427	0.0328532		0.000443958	331.878	0.455167	0.865591	0.18438	3.46167	3.76662	0.91904	0.346607	0.710734	0.0682401	0.213876	0.238069	0.238069
			1.03927	344.092	0.34157	0.873005	0.179922	3.54398	4.34201	0.816209	0.201468	0.498878	0.0116727	0.151161	0.243821	-0.0434843		0.384973	112.274	0.0871124	0.851312	0.327313	0.833955	0.949387	0.878414	0.176061	0.431435	0.0305624	0.134003	-0.263054	-0.263054
			0.0103434	417.983	0.139718	0.890767	0.129999	2.69626	2.79727	0.963891	0.230548	0.371199	0.0970494	0.0842785	-0.0163271	0.0371859		0.0727802	502.105	0.20666	0.994895	0.025837	2.1784	2.47562	0.879942	0.285728	0.462329	0.0201579	0.15621	0.299587	0.299587
			0.0472624	95.5964	0.51273	0.998937	0.306246	1.77662	1.9045	0.932852	0.162234	0.334978	0.0584236	0.0802931	0.436921	-0.039681		0.920804	158.127	0.555064	0.912362	0.354817	2.60504	4.1844	0.622562	0.366594	0.551054	0.128122	0.137288	0.250046	0.257667
			0.00478527	40.9866	0.399566	0.988273	0.306036	2.90434	2.93281	0.990292	0.311518	0.553348	0.0525631	0.152143	0.337641	-0.0424467		30.9696	268.551	0.333375	0.954781	0.101021	1.00653	1.52258	0.661069	0.138485	0.303471	0.0307232	0.0968953	0.276897	0.276897
			0.717025	65.5786	0.00669855	0.891146	0.395313	0.784542	1.27212	0.616721	0.136979	0.443652	0.0136635	0.134745	0.109224	0.022751		0.0522101	232.239	0.371805	0.988529	0.156693	1.00452	1.06113	0.946648	0.229653	0.384841	0.131306	0.0959856	0.295042	0.295042
			0.739183	286.906	0.059352	0.0509239	0.232416	2.04763	2.89567	0.707134	0.382938	0.758716	0.104386	0.249088	-0.0184933	0.0107775		0.00986918	86.2513	0.0629518	0.997309	0.404406	2.12044	2.2184	0.955843	0.436636	0.883008	0.100448	0.284651	0.301739	0.301739
			21.742	151.151	0.668912	0.878665	0.514265	1.27042	1.93691	0.655898	0.220732	0.533301	0.0728216	0.187152	0.597626	-0.0283396		0.00457949	359.38	0.360858	0.997457	0.0674187	1.9831	2.0606	0.962391	0.448822	0.593199	0.341852	0.0829187	0.308993	0.308993
			0.0376267	296.127	0.581529	0.999425	0.380079	0.761348	0.783156	0.972153	0.155295	0.254407	0.0745125	0.0680004	0.634577	0.0345412		0.121595	219.898	0.655626	0.996043	0.486106	0.807542	1.34135	0.602035	0.13966	0.445463	0.0143315	0.138765	0.339582	0.309416
			0.0875907	57.3813	0.064833	0.89273	0.390266	1.93008	2.16067	0.893279	0.494112	0.94418	0.0551293	0.291075	-0.0459065	-0.0436283		0.913826	230.003	0.363662	0.961694	0.354859	1.19723	1.46265	0.818536	0.317852	0.701955	0.108926	0.231498	-0.291551	-0.311045
			0.0424502	201.628	0.654437	0.989116	0.502807	1.29543	1.33752	0.968533	0.255353	0.42826	0.0486599	0.126312	0.653108	-0.0377078		0.00918951	172.503	0.244746	0.999343	0.441147	2.01242	2.04421	0.984447	0.458854	0.773976	0.270682	0.190683	-0.33501	-0.33501
			0.0162164	300.966	0.422104	0.974111	0.255087	1.41028	1.45014	0.972518	0.300423	0.410154	0.195409	0.0717679	0.509991	0.0294624		0.0759311	162.953	0.114081	0.98821	0.368413	3.10579	3.51671	0.883151	0.450219	0.858023	0.0356577	0.273666	-0.231476	-0.231476
			0.0118021	434.767	0.330269	0.93367	0.0331457	1.89716	2.82592	0.671343	0.168085	0.3306	0.0246943	0.0921519	0.243313	-0.0436819		0.0163257	154.591	0.470411	0.978994	0.322326	1.16599	1.23115	0.947073	0.213177	0.394729	0.0701061	0.098294	-0.0163714	-0.227021
			0.19917	49.184	0.935046	0.932982	0.909708	1.15915	1.43572	0.807359	0.109176	0.241451	0.00488036	0.074938	0.688922	-0.0436847		0.0167441	623.176	0.131962	0.968387	0.015805	8.45025	8.92635	0.946664	1.16399	2.04245	0.196859	0.635795	0.147442	0.191388
			0.00574548	361.891	0.190936	0.989943	0.149457	3.70308	4.36118	0.849099	0.470306	0.969972	0.181809	0.244967	0.234509	0.0358993		0.0671258	145.75	0.736541	0.987228	0.639059	3.21812	5.02136	0.640886	0.825773	1.94589	0.151774	0.59619	-0.0703958	0.175407
			0.0682706	279.792	0.0349868	0.916686	0.230618	2.00888	2.08379	0.96405	0.303636	0.429846	0.141459	0.101726	0.143966	0.0372784		0.0269634	163.968	0.521729	0.999975	0.375777	2.25428	2.29412	0.982634	0.367597	0.565954	0.172105	0.138584	-0.0176038	-0.241136
			0.172208	231.42	0.268193	0.100047	0.344665	1.05294	1.1546	0.911952	0.146489	0.283478	0.0602757	0.0876612	0.022317	-0.0227712		8.64953	219.382	0.490707	0.820734	0.305088	2.98459	3.46665	0.860945	0.580608	1.57985	0.0697794	0.573662	0.345262	0.175586
			0.919634	133.443	0.048086	0.98259	0.334964	0.690008	1.145	0.602625	0.120474	0.168623	0.0360271	0.0492257	-0.187441	-0.0427615		1.74737	145.75	0.771223	0.993476	0.664127	3.00238	4.68177	0.641291	0.312298	0.643539	0.0789644	0.164976	0.581328	0.190122
			0.00463261	289.819	0.124306	0.953016	0.219748	7.2792	7.50109	0.970419	1.22239	1.39907	0.874212	0.181822	-0.0281919	-0.0338849		0.180073	244.43	0.521098	0.713098	0.324041	3.02521	3.40863	0.887515	0.780039	1.44131	0.191889	0.407638	0.332758	0.158934
			0.0267768	455.818	0.413411	0.987637	0.165875	0.906305	0.912263	0.993469	0.182797	0.256646	0.0426775	0.0738509	0.517763	0.0310687		0.090809	132.634	0.771043	0.984798	0.682894	2.56835	2.73142	0.940296	0.440278	0.528246	0.335575	0.0620084	-0.0164937	-0.229739
			0.000803268	204.933	0.230585	0.917673	0.263135	1.02861	1.15681	0.889182	0.237718	0.313905	0.130344	0.0854321	0.31968	0.037279		0.0362659	257.652	0.512473	0.666757	0.310507	2.73562	3.21768	0.850184	0.545937	0.961255	0.179717	0.314458	0.310308	0.151194
			0.00268909	327.893	0.314122	0.994661	0.114858	1.10358	1.15977	0.951546	0.235303	0.349904	0.0703856	0.100449	0.264906	-0.0386134		0.61639	36.4374	0.956873	0.983492	0.936062	1.62164	2.53511	0.639675	0.100897	0.316019	0.0223751	0.086369	0.572993	0.173549
			0.00602652	33.7984	0.487186	0.999999	0.358064	2.104	2.13635	0.984857	0.446565	0.531009	0.36684	0.0661916	0.410694	-0.0404788		0.598149	196.222	0.239969	0.990497	0.286413	1.78586	2.64029	0.676388	0.336446	0.671992	0.0218973	0.244572	-0.0532832	-0.232727
			0.064689	51.8444	0.268027	0.993279	0.393269	2.30024	3.14725	0.730872	0.220369	0.413154	0.0338536	0.117683	0.384972	0.0356144		0.00575988	200.406	0.631985	0.971908	0.463716	5.6673	5.7679	0.982558	1.31737	2.29017	0.330123	0.660254	-0.533821	-0.247006
			0.0114975	135.69	0.00821064	0.699334	0.342599	2.64585	3.30071	0.8016	0.364796	0.470736	0.177933	0.105276	0.0904041	0.0341991		1.53921	443.655	0.0360318	0.24471	0.136186	2.92449	3.98573	0.73374	0.281645	0.659945	0.0366429	0.218642	-0.125772	-0.127533
			0.373158	70.038	0.61031	0.998068	0.442719	0.631858	0.766888	0.823925	0.117465	0.249576	0.0414846	0.0799839	0.620007	0.0349397		0.00928213	162.953	0.114081	0.957195	0.368413	2.41844	3.76717	0.641977	0.26879	0.570521	0.0636721	0.162736	0.162619	0.162619
			0.0324126	366.32	0.478598	0.999996	0.231072	1.81461	1.8279	0.992731	0.332462	0.510475	0.152907	0.121504	0.576634	0.0339782		0.00999481	162.953	0.750507	0.991599	0.652902	3.22654	3.43299	0.939862	0.736308	1.10831	0.234756	0.325482	-0.0702385	0.177808
			0.0392893	131.157	0.444363	0.933351	0.27478	1.86382	1.92093	0.97027	0.39146	0.491482	0.298886	0.075241	0.325117	-0.0436832		0.0675674	207.725	0.427283	0.971171	0.262923	2.52118	2.97796	0.846614	0.507809	0.995459	0.0602739	0.354668	-0.066396	0.191441
			0.0243045	185.484	0.60767	0.999572	0.416961	2.27948	3.48714	0.653682	0.154126	0.415158	0.0186557	0.106155	0.608712	0.0344724		6.23869	145.75	0.0198166	0.976836	0.351537	0.53008	0.763175	0.694572	0.148414	0.400305	0.0239181	0.138556	0.14684	0.191458
			0.0124987	368.242	0.179603	0.989043	0.146253	4.06942	4.20936	0.966757	0.426281	1.10081	0.172714	0.298672	0.199124	0.0359639		0.911033	145.75	0.702219	0.978037	0.566492	1.7341	1.93305	0.897081	0.427447	1.01251	0.141112	0.344412	0.572709	0.171038
			0.0307133	614.362	0.0186031	0.99504	0.0162203	1.77539	2.25372	0.787756	0.211065	0.404813	0.0782382	0.0901478	0.128846	0.0354211		0.26146	185.795	0.387832	0.961597	0.266775	1.55131	2.33311	0.664913	0.366798	0.542178	0.117536	0.17556	-0.0157803	-0.219849
			0.608282	156.61	0.735871	0.957286	0.62278	1.71486	2.04157	0.839971	0.233069	0.412529	0.0307068	0.142971	0.697451	-0.0342632		0.0488749	196.222	0.237298	0.975191	0.350304	8.747	10.5809	0.826681	0.691004	1.64705	0.024518	0.510775	0.191467	0.191467
			6.24214	411.91	0.246326	0.0946914	0.0770933	1.70077	2.6017	0.653716	0.349547	0.574019	0.113799	0.171218	-0.0114651	0.0161492		0.0354285	150.235	0.151868	0.999998	0.375045	6.68361	7.91184	0.844761	0.601168	1.19986	0.098658	0.340623	0.186042	0.186042
			0.0755698	390.816	0.538706	0.999552	0.330795	2.18567	2.25081	0.971062	0.380889	0.700809	0.0623757	0.233954	0.588421	0.0344825		0.00381402	163.968	0.733435	0.995395	0.609099	2.25477	2.56177	0.880161	0.390694	0.663921	0.268803	0.137894	0.582597	0.189642
			0.976914	74.2299	0.273109	0.352467	0.454219	0.594447	0.799115	0.743881	0.153722	0.248025	0.022868	0.087664	-0.0854204	-0.00497897		0.0588442	155.661	0.0953908	0.995654	0.338274	4.48417	6.77568	0.661804	0.448832	1.43306	0.00949917	0.428163	0.132496	0.180447
			0.111225	227.319	0.506945	0.966346	0.299568	1.51735	1.88495	0.804981	0.376219	0.7447	0.128253	0.202719	-0.568183	-0.0432935		0.0141356	81.4766	0.933051	0.999987	0.901443	2.07509	2.09577	0.990132	0.412644	0.613049	0.225684	0.125581	0.545238	0.186184
			0.0306301	567.513	0.031775	0.969052	0.0378536	0.984596	1.34223	0.73355	0.252212	0.377083	0.0872785	0.112848	0.15653	0.0289432		0.0484586	172.838	0.446155	0.999817	0.306442	1.30427	2.06233	0.632426	0.308111	0.613573	0.0408592	0.229447	-0.0174996	-0.240514
			0.0322797	274.947	0.398068	0.810425	0.266472	3.69052	3.99876	0.922918	0.763202	1.16574	0.386325	0.268871	0.410695	0.0176429		0.0825816	182.187	0.713724	0.999143	0.580028	2.17753	3.09022	0.704652	0.484419	0.808705	0.0765205	0.272795	0.585422	0.183725
			0.00456309	483.92	0.19207	0.988384	0.0525798	1.00819	1.62695	0.619681	0.158797	0.285876	0.0524363	0.0675722	0.123952	-0.0424394		0.842472	155.661	0.122706	0.999195	0.373238	4.49715	7.16596	0.627571	0.46925	2.01186	0.051153	0.587826	0.187726	0.187726
			0.0128522	461.969	0.0202097	0.992209	0.106891	2.19365	2.24191	0.978475	0.254922	0.477597	0.111392	0.125213	0.146697	0.0357151		0.00862487	172.838	0.159054	0.967298	0.317169	6.88964	8.61046	0.800148	0.598968	1.16517	0.0420637	0.314132	0.118585	0.166531
			0.0253325	459.05	0.0689498	0.642493	0.134639	1.23971	1.74248	0.711461	0.222371	0.339911	0.0405091	0.0926238	0.0507565	0.00851847		0.256226	145.75	0.525014	0.997665	0.387419	2.77236	3.37537	0.821352	0.423486	0.834694	0.0857806	0.261147	-0.0171119	-0.237648
			0.0113144	522.125	0.334314	0.963409	0.0742598	2.24814	2.30459	0.975507	0.351896	0.559951	0.207759	0.122229	0.397709	0.036925		0.0800978	182.187	0.73015	0.958577	0.60359	3.49073	3.99995	0.872693	0.304134	0.520099	0.00724272	0.162407	0.558784	0.191023
			0.00580844	407.07	0.488126	0.910861	0.260616	4.91083	5.76079	0.852457	0.853239	1.38764	0.304664	0.405422	0.506606	0.0241375		0.00685785	530.537	0.0524578	0.420232	0.0728477	1.89517	2.03787	0.929977	0.388824	0.699566	0.0675656	0.24527	-0.159512	-0.162001
			0.00185524	75.5756	0.880054	0.972902	0.825548	2.85762	2.92139	0.978172	0.25067	0.477497	0.0801051	0.123373	0.711318	-0.0431236		0.248382	329.955	0.289261	0.900633	0.171809	3.03962	4.55371	0.667504	0.351746	0.897925	0.0662586	0.240454	-0.0335086	-0.198983
			0.0152235	188.538	0.70418	0.967681	0.577776	5.8909	6.1227	0.962141	0.553562	1.06718	0.213457	0.281832	0.644139	-0.0352384		0.0165409	180.356	0.504672	0.804164	0.334704	3.72548	3.79352	0.982064	0.61528	0.853049	0.232726	0.213748	-0.415462	-0.228731
			0.0572349	399.74	0.519818	0.999989	0.303054	1.63656	1.8402	0.889338	0.165397	0.368357	0.0106694	0.09444	0.584905	0.0339491		0.0260541	183.096	0.585393	0.962277	0.442937	7.21134	7.40076	0.974406	1.50217	1.80593	1.3032	0.194028	-0.0161882	-0.220111
			0.0111024	306.058	0.341505	0.995651	0.256292	3.74292	3.87666	0.965503	0.380424	0.655183	0.17914	0.173878	0.411547	0.0353434		0.00113841	193.668	0.531779	0.954658	0.353536	0.777836	0.904795	0.859683	0.140851	0.230926	0.100977	0.0447966	0.44637	0.190815
			0.0163775	427.913	0.240409	0.950904	0.161051	1.52641	1.56152	0.97752	0.212014	0.280352	0.101685	0.0663553	0.318114	0.027271		0.00638096	154.591	0.781723	0.954	0.690783	1.8479	1.99903	0.924398	0.357578	0.530378	0.0471906	0.165843	-0.0161518	-0.216985
			0.0730863	270.512	0.375198	0.991707	0.153103	1.44272	1.60207	0.900534	0.207926	0.327227	0.0588745	0.0851107	0.330013	-0.0381005		0.0125515	81.8921	0.0831762	0.989403	0.3885	7.99888	8.4726	0.944089	0.850331	1.84551	0.136442	0.521906	0.19283	0.19283
			0.0165717	151.151	0.348453	0.902833	0.22809	1.9635	1.97754	0.992901	0.36132	0.60082	0.177625	0.126313	0.270816	-0.0299945		0.00681019	109.638	0.255812	0.852039	0.746844	2.37374	2.41858	0.981458	0.329876	0.400103	0.195353	0.0729108	-0.144763	-0.144763
			0.0213519	366.045	0.36544	0.993868	0.203364	1.78058	1.8069	0.985431	0.382262	0.48058	0.266179	0.0873061	0.463773	0.035554		0.698115	152.542	0.623847	0.582753	0.536099	1.29924	2.12573	0.6112	0.285094	0.471113	0.0430036	0.137583	0.220404	0.15384
			0.0209332	241.091	0.531283	0.999054	0.314656	3.66714	3.80967	0.962588	0.238274	0.40048	0.068494	0.0929049	0.587387	0.0346797		0.0277187	281.273	0.622708	0.999814	0.519741	1.32854	1.35477	0.98064	0.205869	0.285644	0.143386	0.0506127	0.341589	0.298018
			0.00432842	121.032	0.424077	0.952952	0.37175	2.4507	2.90071	0.84486	0.194496	0.32258	0.016823	0.0833931	0.508661	0.0370938		0.0242564	289.427	0.0977974	0.892799	0.0980175	1.52671	1.55042	0.984704	0.249873	0.295976	0.208158	0.0359348	0.266407	0.266407
			0.00399762	270.512	0.00840566	0.0165706	0.243709	4.279	4.35244	0.983129	0.337586	0.563899	0.0996866	0.120018	0.0165769	-0.0185061		0.503705	275.284	0.39559	0.669494	0.223738	0.739396	1.01778	0.726482	0.174434	0.269329	0.0465161	0.0903335	-0.169711	-0.148142
			0.0048902	77.3334	0.010618	0.974739	0.383129	3.76061	4.25088	0.884666	0.438505	0.92821	0.180579	0.224642	0.152972	0.0295291		0.0706085	68.2187	0.178834	0.975017	0.0928124	1.41968	1.45888	0.973133	0.285899	0.454211	0.0949388	0.147148	0.288201	0.288201
			0.0423075	114.763	0.415613	0.881287	0.266247	3.20621	3.46862	0.924349	0.431991	0.685848	0.259393	0.125648	0.311458	-0.0285146		0.0219971	272.875	0.157276	0.979026	0.0907081	2.45092	2.7198	0.901141	0.216178	0.392042	0.0405349	0.118014	0.292932	0.292932
			0.00196974	614.799	0.033814	0.96701	0.0165435	1.96767	2.00759	0.980117	0.276012	0.434925	0.145788	0.109822	0.124357	0.0287418		0.427151	410.448	0.489799	0.90072	0.346279	1.48412	1.90028	0.781002	0.228732	0.428502	0.0712381	0.116703	0.343007	0.261949
			0.0308833	609.31	0.110369	0.379993	0.00994502	3.92853	4.08278	0.962219	0.73981	1.21545	0.431344	0.234538	-0.0742309	-0.0320823		0.0791933	136.437	0.309966	0.966967	0.144555	4.28947	4.76451	0.900295	0.55701	1.08107	0.264232	0.260471	0.311395	0.289355
			0.0472749	308.572	0.573974	0.999716	0.368937	1.03725	1.16913	0.887201	0.178893	0.341341	0.0632844	0.0947184	0.626191	0.0343918		0.250667	300.472	0.831962	0.973742	0.784778	1.73238	1.85834	0.93222	0.303661	0.6092	0.0961108	0.189569	0.320617	0.291376
			0.0551838	363.004	0.163018	0.671958	0.15757	1.25198	1.30097	0.962347	0.269638	0.441309	0.0764906	0.116411	0.0428091	-0.0164555		0.0647942	163.784	0.19554	0.945396	0.34483	12.2018	12.7041	0.96046	1.3532	2.49398	0.0087275	0.777023	0.192964	0.192964
			0.026174	293.505	0.566821	0.973974	0.387782	1.06247	1.07045	0.992548	0.224678	0.329103	0.0869797	0.0782209	0.621183	0.0366601		0.177172	163.784	0.815475	0.825996	0.719118	0.854242	1.40308	0.608834	0.184078	0.251403	0.0700819	0.0595745	0.264645	0.179265
			0.316978	546.03	0.0181355	0.542823	0.0530947	1.00812	1.2248	0.823091	0.273648	0.39115	0.165755	0.0743956	0.0891833	0.00363659		0.0838028	219.999	0.034007	0.930922	0.142031	1.53242	1.62322	0.94406	0.328164	0.449618	0.258152	0.0647772	0.278325	0.278325
			0.0206667	483.642	0.0454799	0.291178	0.0997086	4.8442	4.99609	0.969599	1.0312	1.19184	0.737014	0.170693	-0.0254566	-0.029279		0.0128502	535.743	0.19297	0.820556	0.216405	2.50952	3.35688	0.747574	0.233339	0.495479	0.135478	0.103292	-0.0260574	-0.0260574
			1.34735	150.706	0.686229	0.843914	0.541343	6.2474	7.96181	0.784671	0.314966	1.41473	0.0357703	0.294773	0.48293	-0.0261063		0.299379	516.628	0.0553392	0.999991	0.339109	1.38407	1.41625	0.977279	0.289806	0.532664	0.0800091	0.188876	0.135423	0.135423
			0.0342215	124.858	0.459641	0.901378	0.340841	1.48836	1.76439	0.843554	0.227931	0.394069	0.0633024	0.108148	0.542422	0.0234611		0.0141568	61.0167	0.0989365	0.992928	0.0988199	6.56799	8.41176	0.78081	0.326629	0.766052	0.0291431	0.213968	0.294948	0.294948
			28.3963	332.876	0.583201	0.997024	0.390414	0.684328	0.991041	0.690514	0.134897	0.498193	0.0133818	0.163408	-0.647183	-0.0391167		0.0158436	51.7931	0.104448	0.994131	0.407071	1.91522	2.51738	0.760798	0.22564	0.462483	0.0359763	0.15136	0.191836	0.191836
			0.0045763	172.144	0.501863	0.921539	0.312215	2.14031	2.1884	0.978023	0.318451	0.503326	0.201904	0.103499	0.353506	-0.0437098		0.257075	440.241	0.462865	0.0272972	0.204725	1.56624	2.51851	0.621891	0.362851	0.749617	0.140792	0.217189	-0.0360302	0.0110347
			0.00237308	390.472	0.346552	0.99879	0.191246	3.05849	3.27837	0.932929	0.287332	0.510144	0.0812944	0.117926	0.430662	0.0331955		0.233098	204.656	0.765379	0.978565	0.716812	1.08568	1.11347	0.975044	0.242743	0.519396	0.123159	0.147733	0.323414	0.292797
			0.0593337	399.656	0.462519	0.939815	0.233582	2.53234	4.21808	0.600354	0.379545	0.797936	0.150714	0.205037	0.522313	0.0263457		0.0340522	207.172	0.0227736	0.341122	0.304425	1.5607	1.60724	0.971043	0.298281	0.517496	0.0778731	0.173034	-0.0138408	-0.0138408
			0.00803883	191.193	0.38473	0.909597	0.325617	2.17596	2.35256	0.924932	0.25074	0.496677	0.0493319	0.167962	0.463827	0.0372671		0.168935	221.26	0.267906	0.760735	0.000616365	1.77375	2.71392	0.653575	0.255515	0.647963	0.0463098	0.188831	0.0970225	0.0970225
			0.554116	447.337	0.118257	0.998928	0.127265	1.89316	2.70689	0.699384	0.326299	0.766893	0.0180837	0.268332	-0.219069	-0.0396776		0.206239	109.999	0.778916	0.59619	0.71662	1.70931	2.62878	0.650228	0.495986	1.487	0.0515824	0.513314	-0.351306	-0.222875
			0.0703368	381.77	0.328666	0.741328	0.157163	2.01215	2.15791	0.932456	0.383625	0.538993	0.185564	0.128371	0.218275	-0.0414993		2.56247	84.3456	0.875928	0.612158	0.118275	2.8859	4.74587	0.608087	0.616145	1.98803	0.0486257	0.71613	-0.376018	-0.376018
			0.0269563	516.431	0.29266	0.93849	0.112124	3.21596	4.95531	0.648992	0.643187	1.21866	0.0890489	0.424457	0.32513	0.0262388		0.0208051	354.404	0.251343	0.999301	0.319299	4.73642	6.31684	0.749809	0.426306	0.767528	0.0821673	0.205003	0.126352	0.126352
			0.0147063	381.33	0.357114	0.999995	0.104547	1.62849	1.64455	0.990238	0.351553	0.56674	0.141773	0.157003	0.328739	-0.0405019		0.00602456	86.2906	0.320365	0.985276	0.171346	4.85151	5.26094	0.922176	0.537713	1.16127	0.129697	0.390801	-0.386231	-0.359251
			0.00699695	434.536	0.347187	0.997417	0.158237	5.37524	5.65908	0.949842	0.330062	0.56701	0.072949	0.138048	0.382237	0.0327842		0.196101	341.093	0.412058	0.999941	0.24748	5.69423	7.64939	0.744403	1.09602	2.18975	0.125411	0.743554	-0.394492	-0.362818
			0.0166752	323.457	0.480335	0.996816	0.240426	2.80392	3.41733	0.8205	0.268197	0.51772	0.0885178	0.139746	0.369824	-0.041604		0.0065687	203.614	0.777509	0.758444	0.173294	3.60117	4.22444	0.85246	0.294475	0.586587	0.160031	0.118115	-0.097454	-0.097454
			0.00143143	242.064	0.407895	0.953384	0.196127	3.63099	3.99318	0.909296	0.32748	0.527114	0.0576542	0.157709	0.316928	-0.0435191		0.0438946	258.965	0.319812	0.345222	0.178129	4.99672	5.11337	0.977187	1.05474	2.17125	0.182028	0.651478	-0.168595	-0.168595
			0.0043661	620.457	0.228777	0.889526	0.0830386	3.04753	3.72846	0.817371	0.281008	0.505511	0.0615874	0.121668	0.115503	-0.0436091		0.0298033	397.78	0.678635	0.63769	0.589675	4.30416	4.99558	0.861593	0.904464	1.26069	0.262048	0.418736	0.239174	0.172334
			0.037618	65.5786	0.0905406	0.955702	0.377306	2.77849	3.19202	0.870448	0.482323	0.851784	0.125741	0.26622	-0.0274562	-0.0434873		0.712719	225.889	0.692074	0.209076	0.0263441	2.04764	3.03366	0.674973	0.27197	0.552958	0.00290128	0.199442	0.088686	0.088686
			0.018562	327.893	0.029232	0.721546	0.212465	1.57938	1.61336	0.978938	0.249881	0.410277	0.10622	0.110944	0.0732935	0.0346694		0.271976	314.102	0.114284	0.712983	0.0824261	1.37335	2.28388	0.601323	0.378304	0.509772	0.126414	0.137112	-0.2735	-0.2735
			0.118444	360.123	0.549102	0.999565	0.334475	1.11049	1.1636	0.954361	0.238183	0.317868	0.176949	0.0577478	0.600519	0.0335377		0.0272764	215.726	0.00318971	0.986383	0.154862	2.24663	2.30462	0.974839	0.329102	0.649205	0.187167	0.138861	0.295049	0.295049
			0.0382512	250.253	0.46817	0.995567	0.303654	1.38111	1.39162	0.992447	0.283308	0.393597	0.0558332	0.120857	0.553137	0.0353545		0.0207439	78.3129	0.866839	0.420937	0.0910258	1.84421	1.93715	0.952022	0.337886	0.729047	0.112171	0.207946	0.209158	0.206705
			0.102993	16.3947	0.877546	0.978938	0.837662	0.621053	0.647418	0.959278	0.136251	0.158399	0.120733	0.0122853	0.732493	-0.0429178		0.0337401	377.059	0.477012	0.411285	0.230162	1.80419	2.39096	0.75459	0.409245	0.609213	0.228818	0.151022	-0.114689	-0.0804984
			0.0874175	261.545	0.529076	0.999378	0.307804	3.28064	5.33514	0.614912	0.376681	0.783386	0.0494453	0.231066	0.589021	0.0334388		0.306177	25.8965	0.140378	0.527175	0.26206	0.963615	1.57831	0.610537	0.222559	0.547929	0.0605058	0.165295	0.033158	0.033158
			0.0395977	365.586	0.234224	0.762485	0.202649	2.16003	2.54748	0.847906	0.328214	0.543878	0.0665916	0.171293	0.242683	0.0354722		0.0151694	300.472	0.546071	0.700588	0.445164	1.99903	2.08093	0.960641	0.366475	0.569538	0.137304	0.165442	-0.293657	-0.258091
			0.0324832	133.443	0.626089	0.483588	0.444437	1.55319	1.61323	0.962783	0.222141	0.263232	0.125803	0.0427339	0.334132	-0.00729768		0.0413648	347.848	0.422077	0.999854	0.260272	2.40251	2.49665	0.962292	0.417971	0.633269	0.139131	0.175182	0.362713	0.298323
			5.8982	47.7982	0.246892	0.516149	0.344497	1.26343	1.46008	0.865314	0.26103	0.7128	0.0155349	0.251981	0.10245	-0.00880925		0.239884	136.437	0.422837	0.988984	0.283353	4.16745	6.108	0.682294	0.930232	1.59202	0.335267	0.497806	0.352659	0.295777
			0.350731	402.003	0.158138	0.366215	0.161535	1.35984	2.15488	0.631052	0.36662	0.951691	0.0352326	0.311772	0.112152	-0.00438277		0.0526732	115.813	0.207346	0.926526	0.371816	1.83395	1.91002	0.96017	0.259275	0.869551	0.0278947	0.272551	-0.268431	-0.268431
			0.0305118	534.023	0.276314	0.928531	0.0793972	2.90788	2.99863	0.969734	0.276549	0.412901	0.145166	0.0828384	0.179938	-0.0436992		0.224039	93.3713	0.0256252	0.950587	0.410262	1.01941	1.35114	0.754479	0.200475	0.41345	0.0480795	0.136605	-0.241007	-0.270197
			0.0791189	391.846	0.519082	0.999861	0.303799	1.77717	2.21153	0.803594	0.220705	0.483579	0.0832885	0.118322	0.58737	0.0342829		0.343984	207.172	0.499403	0.304981	0.303244	2.15719	2.79507	0.771783	0.578148	1.54396	0.0962106	0.516951	-0.00740691	-0.0226809
			1.98974	113.881	0.29788	0.689568	0.415678	1.53869	2.03991	0.754293	0.180806	0.420079	0.014412	0.138445	0.186779	-0.0404163		596.82	188.53	0.874608	0.980958	0.80475	2.63844	4.18908	0.629837	0.45065	0.910111	0.0597097	0.299257	-0.397444	-0.248951
			0.0121014	325.115	0.392583	0.989699	0.136622	4.27839	4.32167	0.989986	0.65276	1.18627	0.263702	0.306635	0.32662	-0.0377927		0.00598715	125.789	0.408506	0.829991	0.267745	1.68827	2.06882	0.816052	0.237871	0.398852	0.118988	0.111408	-0.340421	-0.311023
			0.711501	285.968	0.423003	0.990661	0.230917	0.709029	0.8574	0.826953	0.17829	0.311461	0.0397298	0.104698	0.568333	0.0358446		0.217357	203.614	0.777509	0.892887	0.173294	1.51771	1.64126	0.924723	0.351135	0.464281	0.199965	0.10716	-0.169105	-0.169105
			0.00615111	469.257	0.165027	0.374855	0.079512	9.39566	9.53592	0.985291	2.07085	2.23776	1.86175	0.138836	0.0973394	-0.00400623		0.110081	438.832	0.104104	0.988429	0.339701	4.97552	5.23016	0.951313	1.06898	2.35295	0.0569716	0.808366	0.164618	0.164618
			0.0075956	272.492	0.196419	0.267288	0.324377	2.47256	2.66384	0.928196	0.530067	0.826364	0.0811301	0.25076	0.0393619	-0.0284999		0.87221	331.638	0.315131	0.245735	0.107327	1.42415	1.75354	0.812156	0.305592	0.582175	0.0468928	0.213935	-0.0399309	-0.0399309
			0.065847	77.3334	0.65487	0.986018	0.535577	1.23108	1.33157	0.92453	0.287125	0.38115	0.193894	0.0779975	0.664558	-0.0372822		0.00179732	172.581	0.392744	0.999993	0.312055	2.1901	2.21115	0.99048	0.417234	0.579067	0.160312	0.154321	0.343305	0.298203
			0.00595646	384.925	0.446806	0.99959	0.192514	3.75657	4.41442	0.850977	0.250712	0.422497	0.0164364	0.141119	0.5269	0.0335521		0.072948	314.102	0.547502	0.722956	0.423101	3.62117	4.11105	0.880837	0.834487	1.37281	0.582075	0.288537	-0.352442	-0.265665
			0.851234	159.163	0.479704	0.992993	0.359578	1.7214	2.12299	0.810841	0.178423	0.377059	0.0240985	0.118765	0.560621	0.0356423		0.0709274	196.252	0.196031	0.943665	0.71083	4.95731	5.03493	0.984585	1.053	2.01226	0.406941	0.64832	0.193605	0.193605
			0.0669598	131.157	0.293226	0.554557	0.379528	1.41855	1.63193	0.869243	0.221716	0.358581	0.0796183	0.0874994	-0.250827	-0.0371057		0.0643434	388.308	0.495887	0.987708	0.354369	1.69087	1.73034	0.977189	0.217568	0.319253	0.074302	0.0782558	0.351789	0.295422
			0.00832223	476.997	0.0503297	0.413479	0.0869409	4.72555	6.31988	0.747729	0.742751	1.53601	0.119854	0.47889	-0.083962	-0.00412658		0.0520265	155.379	0.783516	0.981528	0.666802	5.58944	6.10002	0.916298	0.891222	1.445	0.429956	0.374214	0.306664	0.193621
			0.0193813	40.9866	0.87534	0.996865	0.830326	1.77358	1.81607	0.976604	0.255605	0.300907	0.207929	0.0263198	0.735463	-0.0415961		0.0463084	91.525	0.507045	0.996299	0.394826	4.21243	4.77271	0.882607	0.70568	1.20709	0.102033	0.425678	-0.427251	-0.362214
			0.0390804	250.79	0.196486	0.617194	0.225033	4.62267	5.21309	0.886742	0.841544	1.05964	0.429397	0.222062	-0.17056	-0.038717		0.0310918	289.532	0.355333	0.678082	0.120443	3.60874	3.68096	0.980381	0.724635	1.28039	0.193293	0.406096	0.155433	0.155433
			0.0668392	522.897	0.0437426	0.911264	0.0686278	1.86587	1.98499	0.93999	0.332104	0.601677	0.10066	0.193134	0.158394	0.0241667		0.251625	305.083	0.889665	0.919123	0.858875	1.00277	1.15338	0.869414	0.217705	0.341352	0.101728	0.0827698	-0.363968	-0.339171
			0.00271628	491.84	0.0183015	0.509619	0.101698	5.56865	5.711	0.975073	1.1339	1.60074	0.700369	0.29663	0.0582406	0.029451		0.0172882	68.2187	0.0251268	0.998947	0.0942711	3.45894	4.00749	0.863118	0.459164	0.844545	0.0772526	0.285671	0.298253	0.298253
			0.0240346	511.266	0.112374	0.96182	0.0833852	1.37257	1.39921	0.980958	0.263341	0.472669	0.109109	0.130365	0.204007	0.028247		0.0637083	336.655	0.479353	0.389089	0.243547	3.66478	3.73701	0.980672	0.543036	1.11156	0.354788	0.255941	-0.110053	-0.0749514
			0.0240316	254.117	0.250108	0.959021	0.234497	2.73506	2.87468	0.951433	0.477653	0.634061	0.333436	0.0995232	0.315749	0.037005		0.0570566	314.102	0.780727	0.99956	0.719183	4.73947	5.29622	0.894877	0.78758	1.26793	0.0497723	0.389721	-0.41339	-0.362368
			0.00513418	90.1706	0.716782	0.904895	0.615784	4.4621	4.93034	0.905029	0.32973	0.748333	0.00741562	0.22613	0.627493	-0.0301406		0.319616	266.621	0.364799	0.784482	0.119594	3.47416	5.56382	0.62442	0.536053	1.05051	0.0943199	0.315294	0.173044	0.173044
			0.0158865	502.45	0.219284	0.999696	0.0549985	3.52421	3.70121	0.952177	0.2683	0.362874	0.0391862	0.0956858	-0.260592	-0.0408352		0.00502634	199.352	0.628658	0.967341	0.261347	2.14551	2.16694	0.990113	0.46848	0.787126	0.262293	0.19109	0.0645578	0.0732273
			0.4575	121.032	0.463418	0.774684	0.343243	1.00116	1.58496	0.631666	0.149804	0.38375	0.0275328	0.10519	0.485044	0.0155721		0.174015	310.103	0.275753	0.996968	0.361285	2.53453	3.18441	0.795918	0.690656	1.61874	0.145273	0.519796	-0.271028	-0.271028
			0.00120944	344.288	0.261975	0.960776	0.17523	2.21117	2.24438	0.985207	0.337102	0.505616	0.212028	0.0904125	0.32682	0.0369747		0.197697	238.565	0.371629	0.930099	0.502026	3.00392	4.06908	0.738232	0.391608	0.866414	0.0984257	0.257423	0.198548	0.198548
			0.838783	319.696	0.0526328	0.93921	0.211544	1.92708	2.5792	0.747161	0.219687	0.460782	0.0419825	0.152382	0.0925985	0.037222		0.0755169	204.656	0.0193843	0.979168	0.159897	1.80692	1.83283	0.985863	0.292722	0.486413	0.0887621	0.145772	0.292973	0.292973
			0.0488499	132.432	0.300354	0.333783	0.356864	2.35633	2.79768	0.842244	0.430391	0.857914	0.13367	0.233657	-0.16449	-0.0306425		0.00324693	30.5083	0.0928489	0.982782	0.109376	2.41733	2.42173	0.998184	0.37577	0.515518	0.118179	0.146088	0.291066	0.291066
			0.0495111	134.446	0.619172	0.893557	0.489927	1.97853	3.0023	0.659004	0.561396	0.923765	0.187077	0.244487	0.5638	0.0372021		0.990837	181.276	0.834406	0.882809	0.748814	2.65761	2.88278	0.92189	0.402603	0.963603	0.00385335	0.402145	-0.386815	-0.263774
			6.49453	161.677	0.290224	0.749855	0.38505	1.35145	1.69608	0.796805	0.385706	1.08695	0.0607319	0.387779	-0.228661	0.014182		0.200821	281.273	0.411678	0.886151	0.250444	1.92052	2.60141	0.738261	0.332014	0.6254	0.0867381	0.175269	0.278333	0.264313
			0.0387056	132.178	0.784144	0.989708	0.692913	1.07767	1.10902	0.971738	0.223601	0.309355	0.128388	0.0703411	0.720072	-0.0423475		0.366948	109.999	0.580855	0.912749	0.485558	2.09358	3.20573	0.653074	0.396043	1.63863	0.0119623	0.5312	-0.360912	-0.337181
			0.028958	426.024	0.350194	0.998934	0.0688021	4.20658	4.29705	0.978945	0.932836	1.57995	0.431134	0.475129	0.29937	-0.0396798		4.89404	129.483	0.434517	0.413167	0.23609	2.39141	2.73177	0.875406	0.306948	0.884153	0.0151156	0.352456	0.105449	0.105449
			0.00751818	563.234	0.235462	0.999294	0.0656708	3.73471	3.84037	0.972488	0.339864	0.541992	0.124355	0.119463	0.274021	0.0345945		0.0119209	25.8965	0.831963	0.961092	0.731297	5.4928	5.75621	0.95424	0.559495	0.951643	0.120071	0.296986	0.302476	0.193738
			0.118027	36.6596	0.251405	0.992611	0.348914	2.22567	2.76421	0.805175	0.296547	0.691511	0.0826129	0.194757	0.200641	-0.0382484		5.20047	25.8965	0.497315	0.994441	0.254068	2.59238	3.09975	0.836317	0.469134	1.87546	0.0326602	0.646429	0.180021	0.180021
			0.0567056	469.758	0.332777	0.760223	0.0417797	2.88094	3.25549	0.884949	0.428177	0.784915	0.0651982	0.217779	0.205938	-0.0418611		0.0121525	463.251	0.4534	0.438276	0.190919	5.09732	5.29256	0.963109	0.728126	1.26567	0.367254	0.279167	0.0203439	0.0103696
			0.0488605	280.152	0.0877723	0.966394	0.217074	2.40671	2.63328	0.913958	0.378649	0.603469	0.191396	0.118052	0.176787	0.0368616		0.370678	155.379	0.501744	0.198464	0.326174	1.46366	1.76253	0.830431	0.367948	0.527617	0.25237	0.101327	-0.108829	-0.137802
			1.12826	262.314	0.138581	0.292475	0.238485	0.558087	0.738935	0.755258	0.0879476	0.164873	0.0177549	0.0603882	-0.00738125	0.0228901		0.210469	77.6896	0.966922	0.953021	0.960471	0.941789	1.10126	0.855192	0.213373	0.281861	0.111808	0.0745242	0.37282	0.193403
			0.173972	519.286	0.141491	0.752235	0.0554911	1.42626	1.73015	0.824357	0.267117	0.406414	0.0572579	0.125826	0.0276365	-0.0207446		0.0354971	85.586	0.730682	0.938827	0.586759	2.30884	2.68073	0.861272	0.291161	0.655198	0.0303783	0.179689	0.394056	0.0188003
			0.0109886	372.866	0.411169	0.954352	0.130554	1.58156	1.60155	0.987516	0.276234	0.329418	0.222541	0.0356246	0.324969	-0.0435062		0.0657358	342.938	0.272441	0.949849	0.282402	1.70073	1.78467	0.952969	0.251099	0.403713	0.0576921	0.127869	0.137746	0.0263811
			0.0370021	221.328	0.455162	0.991218	0.241266	1.38774	1.61865	0.85734	0.305243	0.749006	0.05311	0.23084	0.369081	-0.0380231		0.819976	242.074	0.0946671	0.275574	0.425715	1.13854	1.39837	0.814192	0.23877	0.570998	0.110229	0.157344	0.222277	0.185288
			0.00451343	421.585	0.392348	0.970671	0.140266	1.62371	1.68655	0.962743	0.327124	0.489728	0.050166	0.149664	0.486614	0.029106		0.198344	153.632	0.361394	0.922028	0.307126	0.713388	0.942803	0.756667	0.167034	0.355247	0.0417331	0.102535	-0.0890271	-0.0823969
			0.0886116	478.895	0.232888	0.840683	0.0353491	2.93186	3.15461	0.929389	0.667454	1.30017	0.0498158	0.548309	0.129965	-0.0431369		0.0849019	85.586	0.743366	0.927238	0.610656	1.43545	1.59795	0.898308	0.27125	0.516336	0.0635961	0.159564	-0.488826	-0.0855297
			0.0161482	16.3947	0.761177	0.99964	0.689997	3.09201	3.23533	0.955702	0.328978	0.495853	0.0416978	0.154001	0.710428	-0.0408674		0.0307972	100.864	0.603836	0.823387	0.354221	1.68614	2.73801	0.615825	0.162217	0.326679	0.0240215	0.109055	0.23666	-0.0395194
			5.03001	194.848	0.528611	0.97432	0.380759	1.26761	1.54214	0.821978	0.159759	0.386712	0.0171631	0.138937	0.571159	0.0366493		0.0287968	117.627	0.367394	0.628888	0.607336	1.69131	1.95796	0.863812	0.215054	0.363482	0.11398	0.0869665	0.359218	0.195799
			0.00783429	65.5786	0.83158	0.989371	0.767699	1.96316	2.00215	0.980528	0.21866	0.361789	0.105381	0.0948124	0.760649	-0.0377447		0.325073	332.699	0.342214	0.138184	0.116411	1.40297	1.87769	0.74718	0.278997	0.597838	0.0113487	0.233239	0.208452	0.172993
			0.00464278	202.459	0.522791	0.999483	0.320907	1.41691	1.50859	0.93923	0.173749	0.280938	0.0620699	0.0619001	0.597349	0.0334924		0.0486369	383.284	0.154709	0.979353	0.304373	2.154	2.25401	0.955628	0.31841	0.682267	0.166635	0.159853	0.209833	0.130038
			0.024886	33.7984	0.655505	0.999912	0.551783	2.35978	2.5084	0.940754	0.444139	0.62217	0.188084	0.162188	0.653892	-0.0402397		0.115729	57.0574	0.582198	0.150717	0.372094	1.61854	2.20791	0.733063	0.386943	0.658636	0.104178	0.208524	0.252308	0.134913
			4.32667	209.954	0.626024	0.867153	0.443438	0.828863	1.32676	0.624725	0.121218	0.242498	0.01767	0.0684687	0.54774	0.0369999		11.871	371.969	0.321205	0.245517	0.109302	0.739597	1.10426	0.669769	0.22468	0.555445	0.026542	0.188887	0.237538	0.182936
			0.0159717	106.565	0.240648	0.997635	0.334294	2.1226	2.73263	0.77676	0.231519	0.388333	0.0708469	0.115233	0.348849	0.0328414		0.0162639	90.2156	0.601656	0.852174	0.348902	2.59619	2.68098	0.968371	0.468987	1.04782	0.036026	0.305246	0.256748	-0.0271881
			0.00349404	526.291	0.399671	0.0661614	0.126037	15.147	15.3335	0.987837	1.80688	2.58044	0.941054	0.483129	-0.0299093	0.0101959		0.216754	142.643	0.571327	0.99846	0.427588	1.44746	2.08106	0.695542	0.372251	0.535375	0.252391	0.0989689	0.397022	0.0825921
			26.2213	101.395	0.348827	0.999835	0.406665	1.14301	1.58216	0.722434	0.201023	0.476193	0.0348125	0.149411	0.504392	0.0337283		0.225322	636.963	0.178894	0.669071	0.063921	2.54691	4.0023	0.636362	0.416127	1.21825	0.0356435	0.388092	-0.0598817	-0.0937327
			0.0290635	554.76	0.0456156	0.338356	0.0343728	4.05153	4.30915	0.940214	0.902066	1.19147	0.650859	0.186457	-0.0541454	-0.0307869		0.0224641	108.634	0.611927	0.992536	0.388711	0.841313	0.967832	0.869276	0.160389	0.321184	0.0511823	0.0829941	0.115463	-0.143006
			0.0125605	8.19733	0.851839	0.974484	0.805449	1.21372	1.21985	0.99498	0.257969	0.273426	0.225272	0.0187544	0.710449	-0.0430749		0.158499	161.383	0.15348	0.96329	0.395347	2.70512	3.41853	0.791312	0.242991	0.732375	0.0486615	0.212202	-0.214867	-0.214867
			0.0214662	114.176	0.809016	0.981352	0.730388	2.96393	3.14748	0.941684	0.342764	0.591292	0.174566	0.121036	0.749491	-0.0367014		0.0227958	322.765	0.345974	0.998103	0.257519	7.08404	7.2514	0.97692	1.44194	1.65871	1.22446	0.172538	-0.287446	-0.15544
			0.0109017	196.736	0.503434	0.999121	0.305007	2.36076	2.3764	0.99342	0.388688	0.576972	0.0813977	0.16665	0.404399	-0.0397543		0.192783	127.584	0.67317	0.95484	0.471963	1.90518	2.63488	0.723061	0.368032	0.666389	0.0217505	0.233267	0.167873	-0.104128
			0.279018	180.527	0.663563	0.589749	0.510642	1.32315	1.88904	0.700437	0.326466	0.769196	0.0259597	0.245004	-0.356782	0.0315946		0.220121	102.862	0.278997	0.875942	0.613157	0.894514	1.05807	0.845422	0.196541	0.40613	0.0293739	0.120421	0.425618	0.170861
			0.106394	245.92	0.354738	0.827848	0.161976	0.80992	0.834383	0.970681	0.183998	0.366035	0.0735396	0.10689	0.272373	-0.0251186		10.2009	117.627	0.578233	0.803469	0.340363	0.818335	1.21659	0.672647	0.214326	0.677988	0.0195061	0.249234	0.227202	-0.0265519
			0.00364806	427.52	0.418892	0.998661	0.153385	2.75751	3.33658	0.826449	0.659489	1.09575	0.25439	0.29252	0.517062	0.0331501		0.209866	80.6913	0.856899	0.916143	0.766996	0.910131	0.93453	0.973892	0.186031	0.284044	0.0931691	0.0651621	0.619463	-0.0789673
			0.00853119	411.176	0.358985	0.975051	0.149208	5.52135	6.38808	0.864321	0.292642	0.560264	0.0864333	0.143623	0.393042	0.0366258		0.149562	460.011	0.30059	0.851174	0.0129926	2.6429	2.71582	0.973149	0.566489	1.1132	0.20424	0.346699	0.291721	0.175859
			0.00668793	296.24	0.0967607	0.664385	0.23012	4.49771	4.60581	0.976529	0.260929	0.460185	0.0881618	0.103688	0.135299	0.00963439		0.391463	60.5185	0.922107	0.819773	0.872641	1.07691	1.29187	0.833601	0.258698	0.43141	0.134874	0.0989872	0.321577	-0.255099
			0.0346315	41.7983	0.675128	0.942328	0.577053	4.75381	6.22928	0.763139	0.338108	0.569173	0.0560836	0.180468	0.629222	-0.0329814		0.010255	185.984	0.428432	0.931158	0.143448	1.81264	1.85269	0.978386	0.222755	0.486153	0.0789954	0.142785	0.432311	0.155236
			0.00900091	263.974	0.396562	0.966902	0.183445	2.18511	2.74981	0.79464	0.261593	0.418431	0.0846339	0.0908616	0.326432	-0.0432809		0.524147	108.634	0.795261	0.965586	0.667359	0.996907	1.40872	0.707667	0.25245	0.380774	0.0670771	0.113382	0.253805	-0.112711
			0.0142292	32.7893	0.718153	0.991252	0.632961	2.11564	2.15435	0.98203	0.260108	0.358964	0.15716	0.0567099	0.692654	-0.0380284		1.91878	100.864	0.588971	0.86295	0.327409	2.80492	3.11307	0.901015	0.494484	1.02355	0.118013	0.37453	0.26449	-0.0222976
			0.4085	530.994	0.191435	0.219285	0.0186022	0.958115	1.21773	0.786807	0.155917	0.273029	0.0121434	0.0874396	-0.0384053	-0.0105723		0.0403925	161.383	0.121966	0.919329	0.406011	1.65831	1.92803	0.860107	0.34124	0.491506	0.0984751	0.141016	0.159289	0.159289
			0.10184	32.7893	0.392747	0.972886	0.30968	1.77894	2.22212	0.800561	0.361345	0.6619	0.0699488	0.213892	0.33737	-0.043124		0.0322153	421.221	0.202873	0.99965	0.252342	2.47795	2.50281	0.99007	0.304727	0.508602	0.0643857	0.139904	0.164674	0.0883733
			0.0406154	139.355	0.673859	0.509002	0.547662	3.14178	3.37022	0.932221	0.600744	1.15389	0.331833	0.273413	0.371323	-0.00847521		0.54131	229.95	0.223728	0.979435	0.165906	3.88826	4.93548	0.787817	0.20577	0.744751	0.0342927	0.177035	0.33498	0.182495
			0.464112	124.048	0.243316	0.352022	0.288579	1.04212	1.18138	0.882121	0.186042	0.309821	0.0364301	0.111245	-0.068328	0.0247849		0.00834977	155.75	0.617763	0.945577	0.56018	3.76902	3.97895	0.947239	0.24565	0.434924	0.0278154	0.124845	0.754043	0.253344
			0.00450253	200.122	0.471076	0.998321	0.234694	4.99782	5.55005	0.9005	0.294202	0.599031	0.0279166	0.152706	0.342824	-0.041313		0.0317768	245.431	0.103664	0.978185	0.0578579	2.69497	3.06817	0.878365	0.241633	0.478397	0.078102	0.136414	0.00924868	-0.203296
			0.0168889	67.5969	0.879319	0.996755	0.823491	4.16039	4.28051	0.971937	0.350057	0.733893	0.119967	0.149359	0.751632	-0.0416139		0.0375807	429.246	0.185366	0.960276	0.0751836	3.91773	4.46512	0.877408	0.354603	0.530727	0.180972	0.109115	0.387882	0.24979
			0.197757	174.278	0.468371	0.964608	0.346764	1.20394	1.96651	0.612224	0.180286	0.389188	0.0699888	0.112261	0.542552	0.0369005		0.0614544	370.385	0.207285	0.965322	0.0836604	2.24549	2.8518	0.787396	0.198323	0.401561	0.0891736	0.078837	0.435038	0.454512
			0.471616	517.666	0.145268	0.00617505	0.0544234	1.28797	1.88949	0.681651	0.210816	0.582544	0.0121865	0.17519	-0.0156124	-0.019355		0.030412	324.359	0.411399	0.954903	0.323283	3.01948	3.09711	0.974934	0.334696	0.526153	0.209075	0.101549	0.581558	-0.184689
			0.000242905	327.893	0.404048	0.244354	0.146234	7.77723	8.0993	0.960235	1.33417	1.62621	0.976654	0.268506	-0.0773891	0.0213116		0.0137695	333.883	0.370332	0.998113	0.286265	1.51572	1.85434	0.817387	0.189436	0.293864	0.0281774	0.0797018	0.5148	0.225985
			0.0116491	24.592	0.480366	0.984635	0.357272	1.73076	1.74219	0.993436	0.353855	0.463628	0.260096	0.0753353	-0.407804	0.0362293		0.00437654	372.47	0.235319	0.959958	0.120034	3.50122	3.54027	0.98897	0.437411	0.568195	0.280932	0.0979481	0.0803127	-0.188343
			0.103185	444.549	0.0118501	0.970271	0.123186	0.916804	1.01311	0.904944	0.1931	0.269925	0.021437	0.0973269	-0.153206	-0.0354964		0.0176464	62.3289	0.0110597	0.924147	0.18364	2.88859	2.9692	0.972853	0.346883	0.423136	0.23567	0.0541003	0.477312	0.477312
			0.0471775	480.925	0.00961237	0.894398	0.0982028	4.03519	4.18377	0.964488	0.408763	0.907036	0.166829	0.228306	-0.131034	-0.0436376		2.18635	304.419	0.164577	0.878617	0.0462429	1.25755	1.94218	0.647494	0.29314	0.795838	0.0397604	0.261441	0.0997053	-0.140355
			0.00893918	140.076	0.0866032	0.847023	0.313522	3.59276	3.71831	0.966237	0.354707	0.545005	0.180594	0.108169	0.149016	0.0367835		0.283417	328.949	0.508153	0.527376	0.438926	1.18075	1.3958	0.845934	0.211222	0.396233	0.048554	0.114231	-0.28565	-0.00471905
			0.0587805	376.096	0.333179	0.9002	0.153342	1.65858	2.61937	0.633197	0.226719	0.408149	0.0584326	0.112917	0.275066	-0.043666		0.0508232	251.465	0.57723	0.999769	0.516657	1.20797	1.27421	0.948015	0.255325	0.330739	0.178546	0.0602424	0.758925	0.220416
			0.0813383	132.178	0.769769	0.981424	0.675227	2.12953	2.60007	0.81903	0.311388	0.600809	0.157628	0.152531	0.727714	-0.0367099		0.388696	464.911	0.483995	0.958592	0.406233	0.83867	1.05862	0.792231	0.211349	0.295241	0.0928243	0.0848005	0.699882	0.25026
			0.00312851	204.933	0.467965	0.984899	0.260878	1.81362	1.83359	0.98911	0.318719	0.582632	0.118579	0.14499	0.365365	-0.0426462		0.0231823	181.604	0.632758	0.792017	0.579291	1.75194	1.8138	0.965896	0.368907	0.550531	0.14856	0.155096	0.66064	0.26079
			0.0166907	161.052	0.15597	0.94757	0.29328	1.90465	2.0019	0.951421	0.350209	0.531845	0.213297	0.103042	0.250498	0.0371547		0.0445363	115.566	0.12451	0.999783	0.113511	2.6163	3.16064	0.827777	0.2332	0.476839	0.0734585	0.1079	0.321119	0.22032
			0.0618091	65.5786	0.734099	0.935511	0.643637	3.91244	5.70128	0.686239	0.354053	0.790684	0.0633287	0.182142	0.643026	-0.0324316		0.38401	215.257	0.157039	0.989811	0.111174	3.26802	3.62467	0.901606	0.377912	0.886332	0.128911	0.259692	0.30728	0.193713
			0.0206982	139.355	0.572065	0.977353	0.400411	4.17345	4.523	0.922718	0.369676	0.562498	0.0440507	0.168894	0.418479	-0.0362439		0.0143444	560.96	0.0802288	0.98349	0.0544444	2.0738	2.14078	0.968711	0.290035	0.411352	0.191822	0.0703687	0.60858	0.493922
			0.00418029	192.069	0.660521	0.597557	0.507921	2.71333	2.80609	0.966943	0.39697	0.635138	0.216583	0.155761	0.426886	-0.0127106		0.0582508	321.236	0.377407	0.760425	0.24782	0.807744	1.2225	0.660733	0.115008	0.29702	0.0339898	0.0831237	0.28867	0.323368
			0.0360688	501.111	0.0497264	0.0145674	0.084015	1.95169	2.05662	0.94898	0.367021	0.720568	0.0942554	0.233352	0.0124553	-0.0185812		0.109092	115.566	0.209106	0.983268	0.131098	3.65371	5.36393	0.681162	0.511473	1.35479	0.119796	0.385438	-0.122296	0.18629
			8.93252	567.75	0.166297	0.996277	0.0115568	1.06998	1.73855	0.615441	0.328779	0.578423	0.109577	0.204984	0.23657	0.0352561		0.00819326	240.381	0.291238	0.996771	0.185898	2.41683	2.46102	0.982045	0.250255	0.346015	0.115551	0.0627657	0.138854	-0.226534
			0.0231873	561.861	0.32004	0.989136	0.0531493	5.00437	5.50221	0.909519	0.650628	0.936952	0.175447	0.25365	0.338746	0.0312797		0.0140719	233.479	0.269427	0.986533	0.213075	1.83785	1.95156	0.941734	0.287086	0.590279	0.062723	0.194336	0.428814	0.189808
			1.94219	401.669	0.0226133	0.860968	0.163101	1.00171	1.55615	0.643711	0.252199	0.48502	0.0348326	0.134925	0.0947264	0.0369385		0.0236738	327.598	0.333674	0.940069	0.199214	2.41032	2.52915	0.953018	0.528668	0.794441	0.273882	0.213332	0.449257	0.482648
			0.00569677	333.783	0.225098	0.0208417	0.222307	3.43849	3.46357	0.992761	0.785137	1.24769	0.426389	0.316496	0.00564212	-0.019898		0.00111856	132.076	0.642254	0.990117	0.590986	1.49636	1.54242	0.970139	0.259245	0.35123	0.193253	0.0554154	0.7562	0.235911
			0.210238	98.7089	0.0113121	0.518361	0.371237	1.21531	1.3153	0.923981	0.275626	0.528239	0.0460603	0.203849	0.046615	0.0296931		0.00705324	231.647	0.246723	0.917609	0.158853	2.05555	2.30251	0.892742	0.283746	0.432255	0.199879	0.0786589	0.393543	0.420839
			0.0433891	393.472	0.394387	0.949943	0.113491	1.5328	1.55086	0.988355	0.330421	0.360494	0.290057	0.0235625	0.331476	-0.0435606		0.010934	459.9	0.487382	0.999725	0.410118	1.35346	1.53756	0.880265	0.321581	0.65687	0.151247	0.17502	0.696367	0.220693
			0.445887	303.301	0.402477	0.542937	0.155192	2.22305	3.26637	0.680586	0.555246	1.09705	0.0905675	0.386377	-0.201214	0.00364201		0.00234836	330.189	0.157355	0.92165	0.0586192	0.947989	1.12293	0.84421	0.212526	0.338988	0.0626894	0.115946	-0.142766	0.141541
			0.14807	286.906	0.437946	0.996772	0.197804	2.44686	3.29647	0.742265	0.383655	0.862477	0.112593	0.237673	0.359075	-0.0416111		0.687955	373.974	0.503666	0.57737	0.393623	0.837243	1.25891	0.665056	0.146764	0.433713	0.0325434	0.132555	-0.257865	-0.260134
			0.100091	202.459	0.462149	0.981758	0.290467	1.27512	1.35058	0.944125	0.23074	0.413735	0.0899041	0.100788	0.562259	0.0363688		0.0272497	231.132	0.277907	0.948987	0.179388	2.84593	2.96328	0.960401	0.362166	0.448457	0.259288	0.0642846	0.163956	-0.180597
			0.0377973	98.3679	0.00873882	0.16575	0.363164	1.39343	1.40346	0.99285	0.309219	0.372063	0.228257	0.0560204	0.0455539	-0.012733		0.0287759	115.566	0.623074	0.99949	0.566332	2.32391	2.90995	0.798609	0.342646	0.549933	0.0716304	0.161206	0.594749	-0.243886
			0.0348245	377.433	0.345081	0.978697	0.201653	1.14138	1.33388	0.855678	0.239024	0.44148	0.0753278	0.122696	0.440958	0.0364963		0.00709093	483.803	0.276391	0.992446	0.114336	1.87892	2.27712	0.82513	0.308181	0.467536	0.208219	0.0945247	0.756646	0.494525
			0.0242806	277.38	0.321146	0.4331	0.26027	7.08328	7.5587	0.937104	1.61011	1.98617	1.38138	0.25353	-0.171044	-0.00500309		0.014928	119.051	0.634814	0.999528	0.58321	2.11288	2.38301	0.886646	0.430589	0.760521	0.102834	0.262272	0.750316	0.221736
			0.0263962	425.077	0.459075	0.93132	0.199943	2.4675	2.65304	0.930064	0.257018	0.442112	0.115783	0.0959891	0.515634	0.03726		0.0197653	223.104	0.581531	0.967311	0.486518	2.55068	2.5981	0.981748	0.306551	0.415328	0.167683	0.0748653	0.849311	0.490608
			0.0650477	513.823	0.415516	0.925651	0.146653	1.79205	1.95185	0.918128	0.243736	0.442881	0.0528555	0.126243	0.482958	0.0252345		0.00508374	315.413	0.43841	0.997925	0.363055	2.36201	2.37392	0.994981	0.270907	0.43451	0.130431	0.099379	0.659614	0.207191
			0.0507102	582.933	0.234193	0.999629	0.00228444	2.01597	2.34477	0.85977	0.297531	0.492042	0.103802	0.139895	0.288284	0.0344426		0.00422424	148.585	0.484862	0.996782	0.409106	2.51489	2.53585	0.991734	0.30903	0.40589	0.253548	0.0549527	0.633036	-0.226558
			0.14685	245.92	0.41622	0.997087	0.287964	1.07635	1.11728	0.963375	0.196283	0.277394	0.101412	0.0689668	0.5254	0.0327013		0.00294893	429.246	0.314081	0.963214	0.218007	2.86602	2.89713	0.989264	0.404459	0.694037	0.201432	0.173279	0.402206	0.168809
			0.0862334	115.055	0.767462	0.964907	0.675316	0.870817	1.04054	0.836889	0.182256	0.35064	0.0604131	0.125511	0.74608	-0.0349694		0.0306342	268.755	0.527639	0.919886	0.458175	1.75474	1.78921	0.98073	0.370594	0.40378	0.307357	0.0343486	0.714299	0.257435
			0.0210798	523.154	0.407961	0.998595	0.135675	3.19369	4.5219	0.706271	0.287403	0.818641	0.0931659	0.212565	0.485205	0.0331276		0.232026	115.566	0.569211	0.998033	0.504843	1.26879	1.67155	0.759046	0.291256	0.564391	0.0570664	0.175918	0.614694	-0.229446
			0.0122271	245.92	0.226707	0.975387	0.233575	1.7451	2.34015	0.745721	0.21751	0.521103	0.0509284	0.132751	0.310771	0.0366147		0.00059848	115.566	0.188782	0.998779	0.118218	5.79105	7.72599	0.749554	0.230191	0.494063	0.0182652	0.120505	0.0326416	-0.231599
			0.0251854	531.564	0.340399	0.99612	0.0648785	3.73796	3.88657	0.961764	0.429397	0.714932	0.0951305	0.206178	0.397672	0.0352788		0.0679485	220.264	0.443549	0.992245	0.361502	1.52434	1.62427	0.938478	0.25669	0.351362	0.182525	0.0524313	0.614786	-0.218944
			0.0682318	123.233	0.221386	0.893286	0.300471	1.64183	1.98107	0.828756	0.195302	0.363742	0.042874	0.104849	0.144664	-0.0293288		0.0162587	467.467	0.0409733	0.995262	0.0861144	2.60413	2.68453	0.970049	0.255485	0.477916	0.128559	0.106451	0.540376	0.494229
			0.0582772	316.633	0.370119	0.972088	0.156863	1.79716	1.97126	0.911679	0.276753	0.427425	0.174946	0.0734146	-0.327022	0.0367165		0.0446456	236.379	0.166633	0.999343	0.0582503	1.94156	2.45805	0.789876	0.217662	0.385049	0.0413967	0.116817	0.0511617	-0.233689
			0.90036	121.032	0.22533	0.987108	0.370255	2.56116	3.9682	0.645422	0.553136	1.02075	0.138717	0.337436	-0.362944	-0.0425204		0.0892699	77.9112	0.412351	0.885866	0.318441	1.33448	1.4416	0.925695	0.240664	0.442172	0.0385385	0.141581	0.366343	0.463339
			0.078961	296.92	0.194609	0.894463	0.18849	4.74313	4.89345	0.969281	0.728877	1.60722	0.257688	0.505417	0.0830003	-0.02941		0.0734118	226.881	0.241619	0.48588	0.109383	2.31084	2.44331	0.945781	0.425163	0.571506	0.195681	0.121876	0.417507	0.286956
			0.0608574	91.6489	0.306539	0.994329	0.398462	1.99867	2.08314	0.959452	0.294259	0.414116	0.1587	0.0988833	0.440933	0.0355039		1.22347	46.6958	0.658524	0.998246	0.610615	0.659655	0.864905	0.76269	0.169933	0.284304	0.0313396	0.0907113	0.729097	0.225687
			0.119564	66.0889	0.0980958	0.828325	0.375171	2.63215	3.67065	0.717081	0.594672	1.32257	0.155975	0.36166	-0.0162373	-0.0429746		0.0202992	198.114	0.309058	0.982442	0.214752	7.76537	8.25204	0.941025	0.427286	0.689218	0.142325	0.148263	0.151284	-0.207424
			0.0387046	57.3813	0.858759	0.958301	0.805341	1.84251	1.96966	0.935449	0.336414	0.587497	0.0895074	0.157287	0.744384	-0.0343548		0.32593	402.032	0.492216	0.907242	0.418881	1.25282	1.31015	0.956236	0.282468	0.608299	0.045518	0.218362	0.680403	0.258786
			0.173333	51.8444	0.249934	0.673624	0.337944	1.25531	1.58562	0.791686	0.217615	0.504735	0.0218256	0.181061	0.132806	-0.0165416		0.121329	247.642	0.114986	0.0409335	0.0746242	2.49046	2.87095	0.867468	0.429922	0.865208	0.228761	0.205914	0.115394	0.128601
			1.35636	41.7983	0.196989	0.977246	0.367496	0.771595	1.27903	0.603265	0.171842	0.438084	0.0140677	0.145592	-0.329841	-0.0429813		0.117586	251.256	0.224681	0.921492	0.125959	2.3635	2.52803	0.934919	0.591504	1.1072	0.24676	0.283813	0.443235	0.476389
			0.0438408	462.623	0.471344	0.996129	0.222514	1.16691	1.17927	0.989519	0.235678	0.339377	0.0331637	0.119961	0.556833	0.0352775		0.0225596	268.755	0.364035	0.971984	0.26838	2.22699	2.38018	0.93564	0.248324	0.484376	0.0770455	0.111533	0.365095	-0.19781
			0.102708	590.264	0.291592	0.961345	0.0128163	1.03613	1.17611	0.880975	0.236432	0.361831	0.0828986	0.107413	0.36508	0.0369644		0.0123755	206.863	0.590998	0.979718	0.529654	3.05749	3.10029	0.986197	0.337625	0.612068	0.218604	0.117249	0.765229	0.242502
			0.0808223	442.656	0.269828	0.99575	0.0476789	1.55857	2.4297	0.641464	0.427648	0.624315	0.20077	0.137786	0.209894	-0.0388304		0.0115941	313.68	0.277878	0.909164	0.186832	1.92827	2.30992	0.834777	0.359962	0.545302	0.177982	0.12525	0.471245	0.258603
			0.106556	514.802	0.100306	0.909991	0.0811036	0.722216	0.753134	0.958948	0.149696	0.230633	0.0881431	0.0572006	0.190305	0.0240746		0.0450389	66.0378	0.617298	0.998617	0.560212	2.14862	2.18705	0.98243	0.465934	0.831339	0.140073	0.222493	0.613238	-0.231089
			0.0758486	465.807	0.418257	0.93139	0.142785	3.88137	4.17165	0.930416	0.390645	0.751179	0.121664	0.217427	0.448013	0.0372598		0.0255211	373.974	0.298818	0.976296	0.156304	1.70509	1.71949	0.991626	0.375	0.623781	0.223075	0.135904	-0.50349	-0.534332
			0.00218324	505.649	0.0570489	0.914505	0.0660688	3.43809	3.49697	0.983163	0.486176	1.11361	0.0687773	0.341834	0.144561	0.0372762		0.122448	149.5	0.481475	0.988941	0.405268	1.10414	1.125	0.981463	0.265587	0.556723	0.0925364	0.164392	0.640842	-0.21461
			0.0240077	64.0232	0.546628	0.677933	0.344997	1.06201	1.12471	0.944253	0.205728	0.289903	0.102441	0.0693295	0.35533	-0.0167649		0.0129503	148.585	0.347317	0.998546	0.259048	2.83705	2.88856	0.982169	0.389203	1.01527	0.145458	0.259435	0.268113	-0.246944
			0.0013577	156.61	0.682451	0.900215	0.536203	1.58617	1.60006	0.991315	0.271974	0.388432	0.152477	0.0818329	0.609198	-0.0298102		0.0282845	256.296	0.124889	0.996729	0.0910239	1.03898	1.05826	0.981779	0.201624	0.32919	0.116364	0.0789158	0.287604	0.204469
			0.00524459	417.42	0.0774391	0.718826	0.144496	1.78783	1.82606	0.979063	0.301771	0.373068	0.187681	0.0649778	0.149367	0.0124922		0.0918115	266.207	0.485832	0.995203	0.417466	1.1553	1.20639	0.957657	0.247268	0.364537	0.0945099	0.0924298	0.702477	0.230751
			0.137538	201.628	0.0268974	0.984961	0.290952	1.18562	1.21777	0.9736	0.2671	0.469951	0.132503	0.136177	0.16378	0.036212		0.0457743	313.68	0.262693	0.950772	0.15727	1.59535	1.6155	0.987527	0.352502	0.401588	0.284398	0.0482267	0.163478	-0.181812
			0.00358531	496.26	0.233791	0.999968	0.111686	2.28824	2.34626	0.975271	0.233866	0.41023	0.091764	0.0976436	0.309997	0.0338943		0.00389153	409.904	0.293845	0.942132	0.135115	3.46504	3.504	0.988882	0.331102	0.407453	0.230352	0.0512933	0.728072	0.48331
			0.0780849	350.19	0.406157	0.840916	0.219491	1.60905	1.76366	0.912337	0.214068	0.265671	0.170572	0.0362937	0.443207	0.036709		0.00281822	177.665	0.255455	0.92634	0.177867	1.75126	2.49246	0.702624	0.243582	0.417214	0.0483764	0.11805	0.398994	0.426716
			0.0805224	143.16	0.0924198	0.553848	0.368987	1.91278	2.02448	0.944825	0.250669	0.315342	0.162258	0.0517331	-0.00884075	0.00416219		0.0700532	429.246	0.118098	0.880908	0.0309963	2.35475	2.61839	0.899311	0.34459	0.547405	0.170211	0.102841	0.057455	-0.14151
			0.430737	383.263	0.540076	0.892202	0.323063	1.63379	2.68945	0.607484	0.234926	0.682361	0.0398992	0.229515	0.528103	0.0371944		0.129963	381.15	0.531749	0.786681	0.461117	1.17313	1.28453	0.913276	0.273206	0.478019	0.0911794	0.146031	0.644512	0.260595
			0.360112	569.109	0.194211	0.966141	0.00806143	1.46764	2.27086	0.646292	0.320087	0.801445	0.0664987	0.263129	-0.264136	-0.0432981		0.00871506	148.585	0.213577	0.994694	0.146701	1.96245	1.99201	0.985162	0.422933	0.672515	0.209492	0.155098	0.390054	0.231386
			0.00668998	352.485	0.0232482	0.606026	0.197078	3.32038	3.4699	0.956908	0.480563	0.88834	0.0712167	0.300889	0.0632178	0.0320076		0.0108539	363.208	0.190808	0.995853	0.0900362	1.37492	1.382	0.994876	0.284919	0.32735	0.235718	0.0312332	0.359228	0.202756
			0.107601	168.992	0.472149	0.995816	0.350998	1.38564	1.69576	0.817124	0.191437	0.361718	0.0482986	0.109758	0.560012	0.0353212		0.0881007	231.132	0.122094	0.992165	0.0777546	1.68037	2.50404	0.671064	0.275256	0.688602	0.0359966	0.206886	0.0269974	-0.21883
			0.178994	84.3966	0.403084	0.987464	0.398241	0.64657	0.849879	0.760779	0.121531	0.28051	0.0342496	0.0856463	0.550976	0.0310451		0.0371767	202.569	0.390294	0.87014	0.277056	1.93513	1.97376	0.980429	0.275652	0.388264	0.176856	0.0711722	0.386646	0.457272
			0.00418275	500.842	0.296673	0.907598	0.0737662	2.1856	2.20659	0.990486	0.424108	0.706716	0.113069	0.196104	0.201823	-0.0436927		0.332699	261.037	0.426917	0.880886	0.353853	1.3149	1.38838	0.947078	0.304393	0.641524	0.0768571	0.21954	-0.557921	-0.141499
			0.0672742	266.886	0.365172	0.601172	0.243844	0.828595	0.8533	0.971048	0.174117	0.209087	0.100325	0.0416589	0.186642	-0.0383162		0.0033568	261.037	0.340227	0.94937	0.27338	2.73634	2.81385	0.972454	0.599124	1.02858	0.287193	0.243347	0.491022	0.252534
			1.26468	286.906	0.5029	0.626133	0.278348	0.776544	0.974474	0.796886	0.189007	0.349674	0.0269981	0.117719	0.285439	-0.0141265		0.835451	382.003	0.364202	0.996175	0.227518	0.990787	1.05907	0.935524	0.227096	0.473255	0.0344951	0.173327	-0.4944	-0.53569
			0.331457	230.11	0.208048	0.973391	0.230234	0.507092	0.569289	0.890745	0.118943	0.27707	0.0268355	0.0857877	0.141389	-0.0358174		0.0505001	280.48	0.246483	0.999967	0.130157	1.82193	1.85029	0.984672	0.416171	0.603611	0.263369	0.125061	0.457714	0.490556
			0.164066	418.064	0.287144	0.828861	0.0598626	1.62276	2.05584	0.789342	0.295715	0.431996	0.214835	0.0674504	0.195694	-0.0251801		0.00163817	256.296	0.386316	0.907658	0.313175	5.00954	5.15276	0.972205	0.436961	0.617253	0.284294	0.105917	0.544186	0.258747
			0.0202006	40.9866	0.150881	0.655615	0.388714	2.19132	2.20972	0.991671	0.383389	0.747844	0.0801139	0.222726	-0.0583958	0.0332122		0.0530539	310.474	0.259021	0.951167	0.105726	2.11476	2.18032	0.969932	0.270935	0.419077	0.122939	0.0946483	0.740527	0.486115
			0.432783	228.351	0.0909151	0.744851	0.25212	1.94554	2.45148	0.793619	0.484091	0.86085	0.0493319	0.31798	-0.156613	-0.020337		0.080385	165.095	0.207136	0.886732	0.138374	1.9606	2.37662	0.824952	0.242706	0.517066	0.102261	0.132334	0.25696	0.122502
			0.0400107	590.776	0.00422825	0.967353	0.0259764	2.46142	2.89888	0.849094	0.588453	0.960346	0.252868	0.279625	0.132082	0.0368395		0.0494036	402.032	0.560903	0.943913	0.494643	1.69489	1.81388	0.934401	0.25211	0.366136	0.173419	0.0731325	0.722202	0.253679
			0.125261	179.781	0.574677	0.669865	0.439499	0.885846	1.09378	0.809895	0.209963	0.464568	0.0383981	0.139687	0.41082	0.00991651		0.0311862	82.5473	0.539724	0.992937	0.472092	1.76401	2.48858	0.708843	0.539816	1.15897	0.156649	0.353236	0.580251	-0.255313
			0.0573874	427.913	0.40903	0.93173	0.146851	1.81764	1.85875	0.97788	0.399871	0.545676	0.291292	0.105141	0.501325	0.0372586		0.279019	177.812	0.0438817	0.603466	0.0965246	1.54851	1.83022	0.846077	0.416058	0.700731	0.198914	0.189491	0.267655	0.24561
			0.103839	377.077	0.30894	0.910071	0.204301	1.03063	1.40921	0.731353	0.257711	0.374031	0.0743121	0.117445	0.404046	0.0240804		0.00576671	288.325	0.165869	0.997516	0.0988353	3.96107	4.78312	0.828135	0.253621	0.510934	0.0602946	0.118929	0.329793	0.206195
			0.100374	624.29	0.249938	0.737144	0.027422	3.03776	4.06182	0.747881	0.528299	0.938384	0.180587	0.283039	-0.237711	-0.0414165		0.0176658	514.214	0.128154	0.948295	0.0703774	1.74219	2.10494	0.827669	0.256394	0.388348	0.122902	0.0996715	0.633603	0.485242
			2.47057	562.996	0.185118	0.210236	0.11624	1.34161	2.10787	0.636477	0.300692	0.628579	0.0852996	0.165192	-0.0346238	-0.0109409		0.047175	436.302	0.0156942	0.999966	0.0966078	1.69412	1.72862	0.980046	0.303151	0.505392	0.151651	0.12386	0.515062	0.490563
			0.0112322	59.1118	0.52637	0.666902	0.330675	0.88652	0.931826	0.951379	0.11797	0.208808	0.0445724	0.0543496	0.289317	-0.0399051		0.000396303	282.206	0.3293	0.907353	0.201263	1.4124	1.48558	0.950737	0.235559	0.337936	0.127579	0.0710753	0.438402	0.471346
			0.0225832	436.541	0.3517	0.59948	0.155666	4.91172	5.1821	0.947825	1.12563	1.5796	0.91415	0.254986	0.243141	0.00637418		0.0268111	264.151	0.11804	0.977541	0.0703446	3.61771	3.78524	0.955741	0.663366	0.988701	0.488176	0.156996	-0.0695085	0.180723
			0.0201535	322.312	0.282434	0.96226	0.198091	1.17708	1.204	0.977645	0.249912	0.376352	0.0932392	0.0907023	0.377778	0.0369473		0.00557721	165.095	0.301979	0.999679	0.229299	3.83429	3.86345	0.992452	0.473107	0.761667	0.285015	0.1579	0.45112	0.220966
			0.150626	329.222	0.25826	0.997812	0.235705	0.862445	0.907529	0.950323	0.20837	0.303432	0.098583	0.0717754	0.37814	0.0349936		0.0243896	427.873	0.364218	0.994743	0.224072	1.72034	1.75804	0.978557	0.288498	0.377113	0.167257	0.0818178	0.46095	0.494316
			0.0854824	179.968	0.472648	0.956516	0.243927	3.59905	3.67394	0.979615	0.654501	1.31564	0.283941	0.402859	0.34398	-0.0434753		0.0856795	124.658	0.272903	0.994133	0.202396	1.22713	2.00963	0.610625	0.289402	0.577476	0.131693	0.171835	0.461008	0.494397
			0.0573031	570.878	0.0591546	0.990747	0.0211212	2.9479	3.54299	0.832037	0.536198	0.919038	0.0460412	0.321737	0.157797	0.0315193		0.066597	318.851	0.126319	0.998616	0.0328805	1.42907	1.50378	0.950319	0.319689	0.458223	0.219708	0.0906471	-0.0198402	0.209107
			0.0615809	179.781	0.447277	0.993463	0.338114	1.04222	1.07284	0.971463	0.233409	0.298144	0.191739	0.0359224	0.559929	0.0319635		0.0234405	264.151	0.3243	0.999689	0.242517	2.74321	3.36641	0.814877	0.28287	0.495623	0.0985237	0.105593	-0.50975	-0.242887
			0.0259489	24.592	0.408592	0.994155	0.319221	3.36805	3.60817	0.933451	0.742391	1.03647	0.426747	0.21534	-0.357641	0.0355232		0.0178165	109.076	0.0150741	0.990363	0.167739	1.5287	1.58839	0.96242	0.249119	0.386712	0.133792	0.0860074	0.608924	0.494539
			0.64274	505.45	0.120296	0.912678	0.0728678	2.3929	2.67974	0.892959	0.553712	1.13588	0.026527	0.459953	-0.0292848	-0.0307002		0.00543167	181.604	0.221323	0.451891	0.130135	1.61805	1.65277	0.978992	0.273744	0.358606	0.17519	0.0579167	0.153704	0.0188367
			0.244806	393.898	0.141924	0.206818	0.146454	2.36036	2.44249	0.966374	0.577554	1.3276	0.209842	0.436348	-0.00404631	0.0200521		2.9291	49.5284	0.634567	0.993386	0.580155	1.57926	2.21163	0.714072	0.453523	1.07442	0.063161	0.356208	-0.668722	0.232868
			0.00641122	420.627	0.419627	0.89715	0.156561	1.65452	1.71215	0.966339	0.340408	0.452281	0.124751	0.114728	0.489227	0.037221		0.00899285	483.307	0.434966	0.994687	0.352242	1.93533	1.95723	0.988809	0.268432	0.3501	0.15946	0.0631344	0.679988	0.231395
			0.0341499	207.378	0.405054	0.901971	0.234939	3.95094	4.04698	0.97627	0.958371	1.36361	0.401272	0.350432	0.305423	-0.0436734		0.0108299	571.466	0.206644	0.904098	0.0404674	2.27083	2.33527	0.972404	0.349532	0.64208	0.164887	0.139569	0.680886	0.470157
			0.146234	553.122	0.222492	0.870886	0.0129478	1.91271	1.98375	0.964189	0.457247	0.990009	0.200389	0.294096	0.137166	-0.0434655		0.273029	432.108	0.494996	0.108579	0.379018	0.63388	0.807564	0.784929	0.161395	0.343603	0.0357414	0.100244	-0.0676199	-0.008543
			0.00358752	173.69	0.259182	0.99813	0.267266	9.644	9.7655	0.987559	0.17448	0.330227	0.088099	0.0607223	0.168763	-0.0893079		0.585459	514.214	0.0845714	0.993233	0.0703142	0.937992	1.16948	0.802057	0.238865	0.378651	0.0744744	0.110001	-0.686961	-0.536148
			0.0217483	198.964	0.516664	0.937094	0.27764	7.96204	8.31386	0.957682	0.172511	0.277786	0.0425595	0.0634488	0.385586	-0.0579984		0.00126098	256.296	0.461892	0.915576	0.387514	6.4248	6.52347	0.984875	0.282317	0.559799	0.119705	0.120829	0.624374	0.257936
			0.0248949	176.631	0.336678	0.945832	0.222033	5.23223	5.41411	0.966407	0.158689	0.238426	0.0238223	0.0652189	0.249297	-0.060971		0.000396786	100.423	0.485889	0.959563	0.427511	2.36145	2.42877	0.972282	0.254074	0.396279	0.0966058	0.103497	0.629601	0.166074
			0.0888789	103.648	0.345217	0.518011	0.400925	1.50532	2.08923	0.720513	0.0623473	0.11234	0.0293377	0.0247693	0.322495	0.0248256		0.00382111	162.599	0.0090102	0.998935	0.104384	1.9736	1.9971	0.988234	0.323356	0.454568	0.16489	0.0908176	-0.210284	-0.245876
			0.0264396	309.282	0.52869	0.999819	0.331661	3.96218	4.50009	0.880468	0.177738	0.306894	0.0480743	0.0800674	0.505531	0.0814764		0.00806094	251.465	0.409361	0.934815	0.334944	4.6756	5.89736	0.792829	0.263867	0.569711	0.0360326	0.149999	0.595561	0.25532
			0.0475582	92.3873	0.788659	0.942673	0.680638	2.71531	2.74347	0.989737	0.131881	0.187613	0.0933427	0.0328122	0.535545	0.0481107		0.000741781	445.755	0.0906667	0.734144	0.0301642	2.04386	2.07561	0.9847	0.329026	0.49746	0.0947066	0.138704	0.0745407	-0.077349
			0.0131649	183.576	0.355859	0.675039	0.298955	2.95451	3.22074	0.917337	0.140349	0.295362	0.0422195	0.086428	0.381623	0.120542		0.0358536	140.24	0.229326	0.967326	0.184497	1.10502	1.1444	0.965596	0.236783	0.25813	0.201309	0.0210299	0.426141	0.456048
			0.0350582	146.58	0.260984	0.551264	0.347769	1.57348	1.59231	0.988174	0.086484	0.125545	0.0555717	0.0223815	-0.136296	0.0199726		0.00186177	288.325	0.500874	0.900509	0.428255	5.30463	5.87192	0.903389	0.306462	0.616447	0.0767663	0.153695	0.660136	0.25937
			0.0298631	282.942	0.362945	0.972804	0.222353	2.81269	2.88983	0.973307	0.191741	0.25734	0.11341	0.0499476	0.471309	0.101591		0.0912831	296.062	0.233413	0.997984	0.116858	1.54819	1.73739	0.891103	0.199587	0.407314	0.061457	0.119259	0.460134	0.493318
			0.0108374	114.444	0.424473	0.980504	0.353925	3.30958	3.32572	0.995145	0.22836	0.278781	0.172205	0.0344854	0.458411	0.06381		0.0125583	261.037	0.396098	0.943356	0.320029	1.86874	1.9022	0.982408	0.434197	0.9844	0.183467	0.318968	-0.468208	-0.176856
			0.00671902	245.335	0.385301	0.974595	0.0644098	2.26361	2.30878	0.980435	0.161863	0.242814	0.119089	0.0394337	0.324975	-0.0725799		0.0332742	23.3479	0.537669	0.99572	0.471445	0.522564	0.577153	0.905417	0.100586	0.203415	0.038234	0.063889	0.585214	-0.25204
			0.0390714	168.53	0.527771	0.999826	0.392984	2.74848	2.79179	0.984486	0.228226	0.296834	0.169024	0.0468947	0.509801	0.0815098		0.00875832	342.809	0.4551	0.982251	0.330593	2.81822	3.16285	0.891038	0.269535	0.453862	0.109217	0.0998669	0.828871	0.49374
			12.3077	298.384	0.577238	0.996076	0.395719	0.927035	1.53528	0.603821	0.123774	0.240267	0.0195565	0.0763606	0.510744	0.0749008		0.0948796	288.325	0.151987	0.998588	0.0912161	1.31284	1.34149	0.978639	0.240743	0.40371	0.106612	0.106243	0.324679	0.209023
			0.006861	111.843	0.206006	0.923648	0.304935	2.10664	2.10905	0.998858	0.161295	0.259984	0.0417514	0.0760204	0.329232	0.0419664		0.0657838	560.96	0.0983913	0.500124	0.0145565	1.86722	2.0883	0.894132	0.288956	0.425937	0.0768797	0.131597	0.168427	0.175633
			0.545966	250.088	0.0504455	0.984226	0.247575	1.7527	2.26036	0.775407	0.172576	0.290875	0.0386166	0.10745	-0.198567	-0.109457		0.00523558	272.281	0.511036	0.930211	0.439746	2.10107	2.1185	0.991773	0.383053	0.537252	0.212131	0.109465	0.71872	0.256041
			0.0592375	154.403	0.692784	0.857613	0.535737	1.33147	1.36159	0.977879	0.144651	0.177926	0.102162	0.0271949	0.465327	-0.128491		0.00901035	128.494	0.651778	0.667013	0.582981	1.81351	1.83012	0.990923	0.302555	0.405728	0.146961	0.0864762	-0.282317	-0.310797
			0.516745	380.729	0.275265	0.484191	0.182607	0.554493	0.623619	0.889154	0.0730216	0.104058	0.0434687	0.0274551	-0.124527	0.0295984		0.0387024	276.749	0.117449	0.997955	0.0839969	0.848904	1.20815	0.70265	0.164128	0.274469	0.0387036	0.0824389	0.290685	0.207268
			0.0731823	253.304	0.68582	0.992954	0.535733	3.54262	3.74495	0.945975	0.401236	0.694273	0.06133	0.246411	0.551589	0.0719272		0.0659516	297.17	0.111236	0.767471	0.068734	0.95352	0.974065	0.978908	0.20344	0.249107	0.153767	0.0308798	0.330613	0.259746
			0.247755	264.946	0.281468	0.714185	0.323366	0.982159	1.02314	0.959948	0.12527	0.280862	0.026456	0.0987198	-0.0410417	0.120631		0.117299	214.623	0.0584297	0.980548	0.0863673	1.39994	2.07857	0.673512	0.226119	0.426643	0.0583983	0.147519	-0.284179	-0.264058
			0.0730762	36.3931	0.404176	0.992193	0.289517	1.63204	1.64884	0.989812	0.188932	0.241032	0.155929	0.0339936	0.34307	-0.105477		0.00100989	147.665	0.614708	0.969537	0.556804	2.38391	2.39494	0.995391	0.334776	0.4943	0.195658	0.0908877	0.762782	0.24682
			0.0585505	165	0.704159	0.916603	0.544687	1.08858	1.09137	0.997446	0.183879	0.211212	0.156859	0.0221904	0.50758	0.111694		0.0352682	83.9129	0.421063	0.951685	0.325269	0.775583	1.15347	0.672392	0.149745	0.279798	0.039132	0.0850069	0.379126	0.444409
			0.14235	124.897	0.106841	0.891707	0.495565	1.32119	1.37029	0.964166	0.22831	0.376031	0.0861083	0.118425	0.107784	0.114222		0.0517349	68.0702	0.644309	0.999349	0.595112	1.8694	1.91497	0.976201	0.255686	0.467822	0.0817865	0.128292	0.742188	0.211734
			0.0557649	92.3873	0.0190107	0.976493	0.490914	1.13042	1.13358	0.997217	0.190976	0.257864	0.124443	0.0544696	0.0937245	-0.0735056		0.057257	192.742	0.569133	0.678528	0.470348	1.92573	2.06865	0.930914	0.273926	0.4332	0.0966361	0.107151	-0.31652	-0.417532
			0.286505	126.652	0.37485	0.966035	0.331373	0.660323	0.674838	0.978492	0.112981	0.122436	0.105158	0.00714763	0.469665	0.103394		0.178108	392.425	0.509485	0.999518	0.438361	1.18864	1.39719	0.850737	0.298454	0.77118	0.0277554	0.257185	0.697173	0.221779
			0.0015917	123.713	0.0487194	0.600549	0.438206	0.714896	0.714897	0.999999	0.120552	0.154007	0.0870964	0.0273163	0.174499	0.0124604		0.0454244	171.405	0.399	0.363495	0.291117	0.936523	0.946067	0.989913	0.188987	0.254064	0.118854	0.0460213	0.150572	0.228359
			0.243341	217.007	0.508473	0.896367	0.242501	0.766324	0.782687	0.979094	0.131063	0.141587	0.122379	0.00794896	-0.441662	-0.0459033		0.0492453	379.132	0.293856	0.957304	0.136218	1.62779	1.68229	0.967604	0.345234	0.476726	0.16035	0.104252	0.796852	0.487915
			0.0292904	108.503	0.448747	0.99691	0.37024	1.27865	1.27976	0.999131	0.215741	0.231092	0.200515	0.0124835	0.480073	0.0758693		0.0159229	165.095	0.377164	0.990253	0.306974	2.47829	2.5072	0.988467	0.270606	0.393085	0.0912191	0.0936156	0.479475	0.194278
			0.00660436	663.669	0.0359318	0.39282	0.097839	9.79975	9.89447	0.990427	0.184262	0.265504	0.123784	0.037921	0.124075	0.0417502		0.0457762	264.898	0.416465	0.415053	0.298886	0.991334	1.36935	0.723947	0.153881	0.302212	0.0525852	0.0738093	0.160022	0.253212
			0.000316662	636.851	0.0348216	0.468253	0.115825	5.10007	5.13047	0.994074	0.185646	0.261021	0.054825	0.0573723	0.191276	0.115222		0.0884898	298.999	0.158762	0.995483	0.0928624	0.902851	1.09463	0.824799	0.217546	0.426651	0.0869332	0.112232	0.350371	0.20208
			0.00772883	114.444	0.10397	0.909675	0.50243	4.65243	4.6977	0.990363	0.200861	0.370072	0.092191	0.0907678	-0.163199	0.0378393		2.18969	206.863	0.554909	0.947877	0.494107	1.08222	1.25967	0.859128	0.285325	0.787448	0.0412488	0.298467	-0.759517	-0.274839
			0.0546043	92.3873	0.480636	0.690926	0.201153	1.72251	1.73469	0.992979	0.0724618	0.130089	0.00838236	0.0388549	0.161608	-0.132387		0.116354	302.552	0.21598	0.991128	0.10722	2.06915	2.21884	0.932539	0.282917	0.481137	0.132871	0.121963	0.472756	0.494549
			0.0378063	347.38	0.461227	0.971722	0.17078	3.22025	3.39302	0.949079	0.19254	0.264821	0.156109	0.0349347	0.452993	0.0594671		1.32594	132.076	0.141779	0.888496	0.112219	1.04842	1.13064	0.927278	0.208811	0.579924	0.0583983	0.193524	0.383157	0.260212
			0.000248337	296.156	0.456518	0.99347	0.267362	2.38418	2.39137	0.996995	0.269809	0.307401	0.241723	0.0264057	0.504236	0.0928717		6.40984	199.55	0.617043	0.857379	0.527	0.858529	1.18053	0.72724	0.250908	0.624009	0.0115745	0.221436	-0.36233	-0.493911
			0.00803422	329.554	0.51571	0.988055	0.26496	1.04409	1.04413	0.999957	0.176068	0.17748	0.174661	0.00115052	0.503951	0.0959836		0.063703	181.604	0.425252	0.981493	0.357846	1.61023	1.90408	0.845673	0.317292	0.836189	0.06806	0.256859	0.631167	0.184494
			0.0051127	158.169	0.809789	0.981483	0.735924	10.2898	11.017	0.934	0.213274	0.366842	0.0883918	0.0691211	0.557004	-0.110528		1.69452	132.22	0.651909	0.458662	0.5693	0.741649	1.12799	0.657494	0.171307	0.424387	0.0286898	0.147501	-0.189552	-0.315712
			0.00390442	108.503	0.264274	0.997144	0.310103	7.72957	7.77756	0.993829	0.220384	0.30724	0.122551	0.0497131	0.198192	-0.0879263		0.196095	540.908	0.0853896	0.99665	0.0594919	0.723852	0.758447	0.954387	0.161239	0.239039	0.107442	0.0454631	0.472211	0.493885
			2.07321	104.355	0.887436	0.984334	0.820402	0.842193	0.973921	0.864744	0.0668495	0.151631	0.00651111	0.0551087	0.623357	-0.0777295		0.0389391	66.0378	0.115262	0.973021	0.117869	2.18153	2.6004	0.838919	0.225251	0.325293	0.117256	0.0751127	0.0402584	-0.198692
			0.045234	306.174	0.263436	0.995984	0.167631	1.58762	1.60884	0.986816	0.130187	0.172424	0.0977113	0.0294514	0.374386	0.0908887		0.00561186	251.465	0.402919	0.96116	0.329293	1.29633	1.33865	0.968388	0.314365	0.597336	0.0792272	0.168426	0.635059	0.249536
			0.133229	146.077	0.556406	0.989805	0.35221	1.42183	1.47138	0.966326	0.171764	0.238423	0.127648	0.0407547	0.485543	-0.0812617		0.092233	77.9112	0.608378	0.986694	0.519784	0.952899	1.06668	0.893336	0.177588	0.32621	0.0985418	0.0752643	-0.417844	-0.535973
			0.00706011	94.7465	0.625897	0.873601	0.42624	1.12013	1.12044	0.999719	0.122505	0.139978	0.0978162	0.015341	0.41155	-0.127431		0.0131162	377.197	0.14864	0.962789	0.0234855	4.16824	4.24946	0.980887	0.428549	0.56852	0.169739	0.124835	0.0288025	-0.190464
			0.0844617	195.983	0.253439	0.996353	0.253536	2.94916	3.06743	0.961444	0.510608	0.64296	0.391551	0.103067	0.24606	-0.102308		1.57545	553.498	0.0334737	0.715959	0.00122438	1.03597	1.34115	0.772451	0.273508	0.563253	0.0578598	0.183093	0.00281601	-0.070344
			0.116351	180.341	0.748186	0.786929	0.621596	1.69657	1.73698	0.976733	0.290633	0.30678	0.27903	0.0117756	0.408652	-0.131426		0.0769884	397.27	0.211653	0.791996	0.0761744	1.24673	1.28523	0.970044	0.235151	0.392527	0.126009	0.0933175	0.327808	0.342148
			0.602615	148.078	0.457129	0.721703	0.285787	4.29754	6.17599	0.695845	0.14192	0.290769	0.0209457	0.0812822	0.267829	-0.00378371		0.00915919	94.783	0.495122	0.556869	0.396707	0.947724	0.977613	0.969426	0.211384	0.344666	0.152292	0.0701066	-0.253957	-0.361928
			0.103057	364.739	0.357964	0.682667	0.0466775	2.84886	3.78293	0.753084	0.135359	0.315823	0.0229247	0.0906345	0.294697	-0.00104191		0.00779435	586.77	0.228419	0.959852	0.0708421	2.38265	2.4233	0.983223	0.323372	0.430623	0.163182	0.0756652	0.70915	0.488632
			0.0927884	94.7465	0.207768	0.980606	0.316056	2.2989	2.32062	0.99064	0.156462	0.269192	0.0532586	0.0853684	0.33256	0.0638647		0.0429701	266.207	0.402586	0.961336	0.327732	2.91486	3.00056	0.971437	0.49168	0.748207	0.124531	0.216999	-0.647152	-0.271463
			0.0450816	291.145	0.644776	0.998041	0.475639	2.45628	3.15461	0.778632	0.205567	0.315726	0.054167	0.105314	-0.566752	-0.100414		0.384471	44.0732	0.421078	0.660803	0.332846	0.602507	0.785627	0.766912	0.142481	0.230409	0.0254573	0.0753921	-0.3251	-0.409567
			0.016453	109.179	0.317153	0.736859	0.498684	0.974579	1.04275	0.934626	0.107053	0.165046	0.019175	0.0596042	-0.114332	-0.132267		0.0350602	233.733	0.551018	0.995782	0.449155	1.15662	1.42122	0.813819	0.248807	0.435676	0.0776566	0.122132	0.831931	0.494121
			0.0608643	233.345	0.454869	0.996117	0.19267	1.31025	1.32744	0.987052	0.149389	0.177436	0.12933	0.0190938	0.389638	-0.0867109		0.0120376	193.238	0.428972	0.983538	0.360786	2.2684	2.3245	0.975869	0.454742	0.64452	0.316158	0.117884	0.634028	0.18657
			0.177511	230.49	0.598908	0.43122	0.383782	0.689617	0.697191	0.989136	0.0771419	0.11812	0.0303581	0.0348602	0.153577	-0.0485336		0.0686682	258.414	0.208847	0.969935	0.144193	1.66814	1.70643	0.97756	0.373875	0.600105	0.262905	0.125651	0.324579	0.174125
			0.0771641	271.258	0.612538	0.569682	0.452504	3.73375	3.92755	0.950656	0.651403	0.784994	0.539599	0.10136	-0.362812	-0.130476		0.00893305	168.036	0.0422706	0.996571	0.333894	3.28203	5.29186	0.620203	0.38942	0.922459	0.047186	0.2911	0.078519	0.159074
			0.283575	61.8564	0.184407	0.936907	0.364456	0.705753	0.725841	0.972325	0.121268	0.167513	0.0772816	0.0368715	0.0451222	-0.120755		0.154638	84.0181	0.808041	0.976165	0.759376	2.02812	2.27327	0.89216	0.456682	0.558704	0.373796	0.0603082	0.454589	-0.202956
			0.00170728	486.604	0.333271	0.879457	0.0913179	6.53695	6.84618	0.954832	0.177923	0.278537	0.035854	0.076314	-0.363157	-0.0414621		0.859579	140.03	0.856489	0.90129	0.806484	0.900206	1.12275	0.801788	0.159039	0.421485	0.0536417	0.117105	0.368875	-0.204397
			0.00257035	345.255	0.405442	0.940923	0.140862	5.6523	5.67538	0.995933	0.192776	0.283491	0.136514	0.0351164	-0.418291	-0.0592792		0.0335538	173.208	0.55901	0.703192	0.406961	2.53087	2.61177	0.969024	0.406725	0.543413	0.219101	0.114871	0.580799	0.150121
			0.00382246	111.843	0.740222	0.966747	0.597602	5.54289	5.58877	0.991789	0.197524	0.398376	0.0582035	0.090466	0.513055	-0.114982		0.0205072	112.024	0.806534	0.986543	0.752093	3.82471	4.50221	0.849519	0.373757	0.698183	0.105432	0.213231	0.401471	-0.201184
			0.0294143	304.245	0.334533	0.645369	0.0585172	3.97999	4.05075	0.982533	0.16837	0.233331	0.105966	0.043752	0.253779	0.00525848		0.123389	325.702	0.475601	0.98297	0.283485	2.70301	3.65331	0.73988	0.434142	0.931853	0.104142	0.229622	0.564704	0.163455
			0.501408	24.2621	0.113846	0.441916	0.501922	1.41134	1.56398	0.902403	0.0720653	0.125963	0.0133025	0.0385814	0.20378	0.0353497		2.60901	419.623	0.433657	0.999815	0.210154	1.89248	2.47844	0.763576	0.265886	0.763846	0.0748807	0.225705	0.548859	0.152834
			0.0131474	421.106	0.477078	0.995144	0.225972	2.56933	2.65983	0.965976	0.136565	0.22666	0.0693432	0.0606004	-0.515322	-0.0856907		0.0169677	132.844	0.505728	0.941569	0.37589	1.51427	1.99446	0.759241	0.280234	0.439514	0.0575097	0.125444	0.649949	0.166488
			0.0197137	51.4676	0.772076	0.999979	0.710953	3.41586	4.15963	0.821193	0.23807	0.401376	0.0109516	0.122465	0.579327	-0.0955416		0.289221	150.817	0.207052	0.984418	0.310561	1.70267	2.41923	0.703804	0.415203	0.587204	0.208116	0.13914	0.428277	0.139716
			0.0338171	51.4676	0.633018	0.991575	0.496001	2.13818	2.17995	0.98084	0.178031	0.22439	0.138275	0.0335732	0.579275	-0.105855		0.0454652	285.607	0.602145	0.997714	0.442371	2.26591	3.70451	0.611664	0.307425	0.531339	0.0776186	0.148766	0.596502	0.15826
			0.0421816	173.69	0.346554	0.996194	0.215523	2.29143	2.36609	0.968446	0.197536	0.243344	0.161791	0.0321109	0.322614	-0.0867966		0.085295	169.199	0.481731	0.999388	0.278918	1.05635	1.37769	0.766753	0.159647	0.353362	0.0411362	0.123816	0.419475	-0.194837
			0.0773409	222.696	0.120548	0.309102	0.432133	1.18734	1.19219	0.995927	0.140253	0.211246	0.0953899	0.0452197	0.283742	0.0520307		0.0129875	175.457	0.246047	0.821187	0.276798	2.90593	3.88421	0.748141	0.308743	0.730367	0.0496631	0.20938	-0.259615	0.0850752
			0.167135	108.503	0.0122684	0.99773	0.351518	1.6948	1.77693	0.953781	0.196839	0.31809	0.0751161	0.0955999	0.0915997	0.0890499		0.012128	56.012	0.916194	0.998085	0.903118	1.03479	1.14111	0.906825	0.16462	0.297476	0.0625402	0.0861759	0.617147	-0.188151
			0.340602	301.329	0.166991	0.952413	0.183575	0.726024	0.757323	0.958671	0.125947	0.174012	0.0814006	0.0378901	0.253135	0.0515757		0.117928	170.354	0.0899429	0.997586	0.309543	2.03505	2.62977	0.773852	0.444366	0.804465	0.0403382	0.290979	-0.439769	-0.187558
			0.00694656	211.86	0.289431	0.299234	0.293131	2.392	2.43378	0.982834	0.129641	0.222965	0.0727454	0.0481138	0.211677	0.106507		4.22509	126.027	0.431777	0.999034	0.305518	4.36973	6.22958	0.701449	0.40839	1.14622	0.0146154	0.332885	0.310955	-0.195373
			0.0218201	206.228	0.206693	0.373277	0.340619	2.65216	2.68635	0.987273	0.14464	0.217537	0.0729194	0.0503677	-0.0181988	0.0442193		0.0283702	156.558	0.566186	0.710328	0.419666	1.63156	1.71974	0.948728	0.327463	0.539299	0.0313561	0.194233	-0.659232	-0.189344
			0.264748	195.607	0.714076	0.983944	0.568644	1.23077	1.32061	0.931971	0.151888	0.175528	0.126869	0.01938	0.541255	0.0978079		0.0120646	182.039	0.179295	0.998717	0.38224	2.75042	3.86449	0.711718	0.227541	0.448175	0.036203	0.109624	0.49012	0.157304
			0.0631902	174.956	0.070773	0.95534	0.398944	1.19058	1.21972	0.976108	0.142681	0.184838	0.108357	0.0282274	0.0910877	0.0526722		0.0534762	199.02	0.563255	0.990172	0.414601	3.27424	3.36943	0.971749	0.39445	0.676571	0.216173	0.15626	0.563353	0.161774
			0.0457911	169.835	0.329597	0.994411	0.285416	2.5677	2.58733	0.992413	0.308743	0.392755	0.23992	0.059677	0.425038	0.0921902		0.811915	84.0181	0.840153	0.988998	0.801826	1.14465	1.85851	0.615899	0.214207	0.442606	0.0871862	0.11786	0.44277	-0.200571
			0.0731081	267.158	0.662197	0.408896	0.51308	2.76997	2.84278	0.974386	0.475281	0.583493	0.375254	0.0852102	0.232183	0.112539		0.0334065	84.0181	0.651644	0.995124	0.549231	3.03547	3.13192	0.969203	0.499573	0.703574	0.237098	0.157619	0.366541	-0.198344
			0.200466	168.53	0.043744	0.959251	0.447112	0.925109	0.944782	0.979177	0.158211	0.176683	0.141951	0.0142653	0.118667	0.104959		0.016859	137.914	0.527441	0.977719	0.340002	5.27419	5.40599	0.975619	0.629993	1.02266	0.295404	0.250847	0.408173	-0.174742
			0.139813	280.067	0.390393	0.511526	0.0664237	0.722631	0.78825	0.916753	0.129233	0.250665	0.0151781	0.0962784	0.227874	0.0257532		0.152543	288.679	0.575703	0.973358	0.406823	1.4175	1.47273	0.962495	0.320594	0.641699	0.157086	0.175287	0.543293	0.134232
			0.104152	27.1258	0.101669	0.969184	0.411944	0.60633	0.607994	0.997263	0.102432	0.135574	0.069476	0.0269848	-0.0565881	-0.114355		0.0118962	98.0211	0.284815	0.928164	0.274669	3.75826	5.60615	0.670381	0.394058	0.741303	0.0519415	0.225273	-0.325192	0.166522
			0.00288531	108.503	0.713077	0.949402	0.557582	3.31761	3.69543	0.89776	0.136169	0.260733	0.0264992	0.0839498	0.498366	-0.118678		0.123529	553.96	0.203204	0.999567	0.0402352	2.33805	2.48895	0.939372	0.298477	0.607381	0.0959203	0.197278	0.467068	0.152111
			0.296409	315.407	0.564909	0.653127	0.345643	1.64234	2.30658	0.712027	0.0990584	0.198302	0.0317744	0.0617415	0.375533	0.120339		0.0540421	126.027	0.3668	0.998519	0.260398	2.55188	2.82465	0.903434	0.366952	0.553923	0.158882	0.125596	-0.357833	0.157521
			0.059775	103.648	0.151408	0.999428	0.526997	1.34743	1.90843	0.706042	0.0788327	0.138932	0.0165589	0.0350432	-0.00298609	-0.0979546		0.0170807	98.0211	0.794443	0.999998	0.738747	3.81815	3.92446	0.97291	0.587527	1.01596	0.189451	0.319813	0.40392	-0.192726
			0.0227778	333.107	0.225608	0.78325	0.395593	2.63478	2.64692	0.995416	0.170647	0.24502	0.020236	0.0740012	-0.0260061	0.119753		0.0182814	257.442	0.338115	0.510314	0.227501	3.5333	3.92612	0.899947	0.639188	1.37513	0.137929	0.457182	0.156705	0.0118744
			0.0282386	427.35	0.371368	0.980233	0.129562	4.0131	4.077	0.984328	0.274238	0.344217	0.211608	0.0416704	0.493959	0.0992175		0.0260639	84.0181	0.58742	0.990057	0.47207	3.16372	3.21742	0.98331	0.436103	0.620467	0.206276	0.140758	0.415736	-0.20027
			0.0860941	145.572	0.591212	0.46707	0.3628	1.06926	1.09016	0.980829	0.125626	0.15497	0.105152	0.0182824	0.179768	-0.0437202		0.0289034	250.493	0.708272	0.993705	0.583041	5.58197	6.13549	0.909783	0.428819	0.637633	0.1264	0.15074	0.71711	0.160531
			0.205364	211.86	0.423933	0.977613	0.114711	1.01067	1.05672	0.956427	0.175605	0.289874	0.0665113	0.091261	-0.361322	0.0623025		0.0055354	203.887	0.703397	0.987522	0.591279	2.35827	2.65317	0.888851	0.280347	0.513705	0.0719395	0.137046	0.707964	0.162491
			1.88587	173.69	0.167829	0.762488	0.294159	2.02882	2.4261	0.836245	0.101402	0.200823	0.0174589	0.0645558	-0.0586761	-0.131941		3.95424	170.354	0.0899429	0.940632	0.309543	1.69229	2.46134	0.687548	0.479937	1.53435	0.00183498	0.581043	-0.382322	-0.159672
			0.0174014	191.809	0.768286	0.835642	0.665027	4.64379	4.73208	0.98134	0.191343	0.276455	0.122186	0.0448912	0.440976	-0.129677		15.1492	279.008	0.326024	0.974507	0.212846	1.45107	2.39129	0.606816	0.275659	0.590169	0.0868566	0.170523	0.517915	0.13476
			0.0206168	87.4782	0.645538	0.991498	0.454778	3.47334	3.52672	0.984864	0.163263	0.216457	0.081613	0.0424538	0.510637	-0.105901		1.32217	154.668	0.572608	0.414995	0.427545	2.1949	3.56201	0.616197	0.437984	1.04043	0.0941577	0.369737	0.392898	0.113418
			0.0532395	206.228	0.34288	0.198139	0.161211	2.8325	2.93591	0.964778	0.162953	0.292122	0.0342834	0.0939946	0.14074	0.0645344		0.0190349	257.442	0.659947	0.970049	0.525102	2.17674	2.2051	0.987141	0.480555	0.807908	0.256847	0.198665	0.657141	0.165161
			0.00829209	284.239	0.535084	0.983782	0.348377	2.20022	2.22564	0.988577	0.182787	0.292282	0.0675445	0.0935215	0.469673	0.065641		0.00360292	119.642	0.506481	0.847701	0.38251	4.63936	4.67503	0.992371	0.521188	0.714751	0.291183	0.133471	0.572931	0.163132
			0.0126243	345.255	0.124797	0.928828	0.282803	6.17475	6.29765	0.980486	0.191666	0.250962	0.101024	0.0365146	-0.21741	-0.0553362		0.107641	175.457	0.246047	0.881958	0.276798	8.5098	11.2092	0.75918	0.491327	1.72368	0.0606722	0.4603	0.0942313	-0.1407
			0.000717301	94.7465	0.355173	0.994135	0.347155	5.60337	5.66699	0.988774	0.186695	0.285882	0.0229948	0.0707975	0.40572	0.0729629		0.0718827	126.027	0.476733	0.999714	0.343586	1.00394	1.01383	0.99025	0.192632	0.330391	0.0545297	0.107981	0.461958	-0.190965
			0.0181334	181.966	0.392881	0.975892	0.186107	4.29335	4.36682	0.983176	0.221744	0.400943	0.135821	0.074059	0.377001	-0.0732091		0.900726	98.0211	0.820132	0.989127	0.772697	2.35397	3.09343	0.760958	0.251018	0.54411	0.0692604	0.171361	0.442817	-0.200536
			1.44891	131.217	0.525051	0.924391	0.284698	1.89522	2.02197	0.937309	0.129043	0.25745	0.0152406	0.0985573	0.449044	0.0421938		0.00688796	151.466	0.460205	0.964937	0.261441	5.36036	5.45327	0.982963	0.544012	0.882827	0.206636	0.265438	-0.398486	0.130558
			0.0988974	333.769	0.245708	0.748155	0.347537	0.981859	1.00742	0.97463	0.081811	0.116112	0.0307169	0.0285337	0.256829	-0.0129142		0.322478	186.823	0.0150747	0.992172	0.319851	1.08955	1.66549	0.654191	0.242936	0.343905	0.0368483	0.104869	-0.155773	-0.182921
			0.138585	259.616	0.0281197	0.999107	0.251434	1.5728	1.61438	0.974243	0.196965	0.26579	0.138762	0.0528179	0.115515	0.0869184		0.0557782	173.208	0.602543	0.9111	0.465064	3.31599	3.46636	0.956619	0.610301	1.339	0.120233	0.41363	0.55165	0.166233
			0.190685	280.067	0.531829	0.992962	0.281618	1.14946	1.19046	0.965566	0.132602	0.164973	0.100253	0.0253662	0.489224	0.0719336		0.0591984	140.03	0.862911	0.922454	0.815706	1.27464	1.93506	0.658709	0.148168	0.27085	0.00734506	0.0860415	-0.555168	0.166462
			0.137451	168.966	0.375501	0.195814	0.302659	1.09235	1.11832	0.976778	0.131233	0.239527	0.0671649	0.0710274	0.170604	0.0996714		0.0442393	88.5628	0.670911	0.970241	0.573257	1.78058	2.60518	0.683477	0.329155	0.539102	0.140104	0.126697	-0.449136	0.165143
			0.0575953	191.809	0.344606	0.989099	0.280196	1.25909	1.26617	0.994405	0.213114	0.351893	0.0751324	0.112988	0.469916	0.0954612		0.025379	163.901	0.534827	0.74074	0.386613	6.53713	6.82419	0.957935	1.3181	2.04267	0.350514	0.559447	0.52584	0.154015
			0.04061	209.414	0.528765	0.799958	0.27013	2.33798	2.41804	0.966893	0.147495	0.263869	0.075368	0.067663	0.435204	0.119296		0.0318994	184.181	0.00865234	0.997556	0.320927	3.15563	5.00515	0.630477	0.350385	0.754289	0.0774177	0.200946	-0.199505	-0.187524
			0.0106492	352.636	0.272813	0.807689	0.131211	5.17684	5.37761	0.962667	0.167087	0.258567	0.0191087	0.0657484	-0.245663	0.0130942		0.0199648	106.644	0.9036	0.957207	0.865165	3.59961	3.72641	0.965974	0.356698	0.530004	0.0792233	0.132684	0.81373	0.166036
			0.0830136	81.3775	0.580493	0.996923	0.488978	2.27519	2.89558	0.785745	0.139579	0.269893	0.0230369	0.0748997	0.559946	0.0899707		0.0912087	168.036	0.837514	0.998689	0.785165	1.46662	2.31847	0.632581	0.41996	0.870686	0.112496	0.260723	0.793166	0.150506
			0.0391495	341.613	0.374083	0.838433	0.0782028	3.03176	3.06166	0.990234	0.214088	0.275399	0.13619	0.044162	-0.337561	0.0198406		0.00941107	182.039	0.179295	0.990338	0.38224	3.04255	4.45595	0.682806	0.379125	0.829917	0.181403	0.195986	0.510548	0.161724
			0.0510646	135.629	0.901602	0.958816	0.870642	1.95318	1.96744	0.992753	0.178666	0.272585	0.0998535	0.0557551	0.640347	-0.116818		0.144091	195.039	0.202889	0.996777	0.281965	1.28702	2.03861	0.631324	0.332627	0.506555	0.197364	0.100391	0.447484	0.148237
			0.0828844	327.538	0.622263	0.992015	0.447963	1.54701	2.09015	0.740144	0.17624	0.297127	0.0727499	0.0894323	0.53984	0.0938227		0.0135502	163.901	0.0499023	0.998916	0.321435	3.22544	3.2536	0.991345	0.375679	0.741062	0.0366995	0.227043	-0.292244	-0.189317
			0.0632026	158.169	0.667672	0.890451	0.573675	1.53085	1.56259	0.979688	0.177817	0.202986	0.156695	0.0166248	0.525449	0.0325545		0.00502813	137.914	0.640995	0.876866	0.505969	5.3585	6.12606	0.874706	0.655784	1.13717	0.154064	0.257331	0.737805	0.164871
			0.0525925	115.085	0.711012	0.991186	0.548249	0.841117	0.842212	0.998699	0.141959	0.180456	0.103586	0.0313819	0.527597	0.0705137		10.7867	126.027	0.451044	0.999925	0.320792	2.0462	2.98369	0.685796	0.372238	0.752836	0.050387	0.262946	0.461673	-0.193415
			0.0995808	272.611	0.245476	0.996935	0.203834	1.55994	1.58336	0.985213	0.265683	0.299344	0.234653	0.0264753	0.22639	-0.0876639		0.227214	231.791	0.6293	0.991947	0.476066	4.20425	4.64247	0.905605	0.943745	1.6497	0.279038	0.57864	0.717751	0.161202
			0.00987485	266.054	0.502195	0.994182	0.322503	4.35188	4.44258	0.979585	0.158261	0.240278	0.0755093	0.0430017	0.482269	0.0730062		0.0183566	172.755	0.855007	0.999863	0.314072	3.14488	3.22696	0.974564	0.23992	0.498701	0.0791958	0.122665	0.499428	0.499428
			0.00458391	245.635	0.0852823	0.998899	0.265449	0.949971	1.46534	0.648292	0.0453222	0.105031	0.0107124	0.0308299	0.0197222	0.087319		0.00528308	312.17	0.0599024	0.778783	0.465719	2.37151	2.48458	0.954491	0.288822	0.370472	0.217533	0.0537228	0.391989	0.391989
			1.38773	183.576	0.192911	0.98261	0.489096	2.15614	2.59527	0.830796	0.120932	0.318786	0.012446	0.116903	0.152714	-0.0767341		1.42099	96.3755	0.781928	0.996781	0.333145	1.65487	1.73232	0.955287	0.246325	0.563589	0.0605768	0.18612	0.497297	0.497297
			0.0625992	194.475	0.162126	0.968835	0.372051	3.27398	3.32481	0.984713	0.185386	0.291474	0.115033	0.0650912	0.238576	0.0581696		0.293933	394.289	0.517436	0.605556	0.136524	0.781174	1.19892	0.651567	0.157163	0.260631	0.0669937	0.0702343	0.290972	0.290972
			2.39641	68.6235	0.456902	0.400046	0.399362	1.812	2.06536	0.87733	0.114806	0.262905	0.0080226	0.0923481	-0.274315	-0.123867		0.0534436	323.9	0.208552	0.998883	0.0725801	2.1341	2.17672	0.980421	0.307017	0.674569	0.0843245	0.196656	0.499485	0.499485
			0.0835802	163.206	0.695656	0.947556	0.541814	4.13646	4.18955	0.987327	0.316334	0.733116	0.148707	0.209891	0.489848	-0.11901		5.71617	383.125	0.316664	0.676591	0.319257	0.800538	1.24042	0.645378	0.159206	0.300741	0.0233419	0.109073	0.327819	0.327819
			0.111953	128.955	0.717977	0.998515	0.602486	2.59872	2.74651	0.946192	0.237386	0.329341	0.185447	0.0505794	0.57466	-0.0997296		0.00495647	262.344	0.451991	0.987834	0.064922	1.46258	1.50662	0.970772	0.230245	0.288154	0.077181	0.0752712	0.49478	0.49478
			2.12512	261.873	0.309683	0.917111	0.173367	1.98745	3.21816	0.617575	0.330434	0.845876	0.0259585	0.318088	-0.214666	0.111635		0.307143	99.4851	0.742841	0.776522	0.191308	0.864467	1.2167	0.710499	0.220568	0.364146	0.0307365	0.124518	0.392255	0.390858
			0.0547554	54.2517	0.100558	0.99748	0.393959	1.81306	1.83619	0.987407	0.145117	0.200565	0.0189726	0.0674421	0.0175707	0.0893521		0.141063	191.959	0.717713	0.998264	0.189913	0.678321	0.699418	0.969837	0.137265	0.207216	0.0800652	0.0481618	0.49927	0.49927
			0.0297391	120.091	0.759293	0.999991	0.651374	4.61534	4.65802	0.990836	0.556867	0.695959	0.435405	0.106222	0.563609	0.0828119		0.0101733	269.501	0.242865	0.74498	0.441611	1.11851	1.13135	0.988653	0.234828	0.323789	0.180972	0.0479797	0.37505	0.37505
			0.272036	181.966	0.610394	0.524394	0.395389	0.729691	0.754101	0.967631	0.125791	0.192853	0.0614724	0.0536711	0.2053	-0.0356714		0.0470169	704.223	0.108334	0.652088	0.0341506	3.01416	3.13338	0.96195	0.635398	0.964789	0.313023	0.26982	0.328339	0.328339
			0.0177853	403.254	0.473556	0.968648	0.210643	5.05981	5.14123	0.984163	0.252821	0.334871	0.141482	0.0571351	0.510305	0.102731		0.207814	266.376	0.384616	0.0251767	0.38013	0.858071	0.944289	0.908696	0.249707	0.36981	0.118943	0.0983364	-0.0333704	-0.0333704
			0.0092665	266.054	0.0683255	0.999555	0.23549	2.98537	3.03269	0.984396	0.142358	0.212177	0.0523382	0.0583147	0.188597	0.0804823		0.545802	127.044	0.233837	0.924572	0.331943	0.543523	0.812563	0.6689	0.19489	0.316503	0.0876537	0.0956384	-0.487925	-0.487925
			3.71333	157.704	0.0408725	0.983292	0.453978	1.56267	2.25643	0.692544	0.110525	0.410461	0.0234863	0.127232	-0.00888481	-0.0771228		0.0241396	166.013	0.0531418	0.950557	0.663917	1.39334	1.40615	0.990891	0.402924	0.483201	0.33462	0.0617867	-0.495175	-0.495175
			0.0136558	87.4782	0.185255	0.999427	0.323885	2.22867	2.6888	0.828869	0.14765	0.285109	0.0213034	0.083064	0.322885	0.0801107		0.0913843	204.257	0.304363	0.800565	0.263928	1.61052	1.70284	0.945788	0.687301	0.849766	0.550133	0.123626	-0.415947	-0.415947
			0.00593429	561.315	0.160481	0.624684	0.107486	1.64286	1.7103	0.960571	0.105979	0.167795	0.0119791	0.050153	0.0662348	-0.0203939		0.00420325	294.346	0.544718	0.977802	0.0360783	0.830012	0.830045	0.999961	0.341185	0.490156	0.192222	0.121631	0.486461	0.486461
			0.0731571	282.942	0.554725	0.999992	0.371589	1.70652	1.72334	0.990238	0.155207	0.206493	0.0941857	0.0388492	0.499139	0.0835591		0.0543669	629.32	0.257065	0.369863	0.0644292	1.6018	1.6444	0.974093	0.670092	1.02009	0.331764	0.28113	-0.209029	-0.209029
			0.337478	97.8036	0.340125	0.96507	0.443762	0.772534	0.835252	0.924911	0.067737	0.0781939	0.0463161	0.0122898	-0.296316	0.0565505		0.00520469	234.453	0.646166	0.996685	0.112194	0.845235	0.845282	0.999944	0.347446	0.462241	0.232664	0.0937244	0.498659	0.498659
			0.00836798	165	0.308194	0.917609	0.275261	2.15741	2.17268	0.992972	0.242262	0.400967	0.0787159	0.12746	0.401908	0.111576		0.0274625	246.792	0.188025	0.973982	0.202879	2.42843	2.4843	0.977511	0.297342	0.522956	0.151207	0.124597	0.484359	0.484359
			0.0670542	406.887	0.284647	0.981956	0.101589	1.08684	1.09213	0.995154	0.183867	0.28922	0.0791098	0.085778	0.405203	0.0985861		0.0205958	404.205	0.123014	0.813475	0.347675	2.13464	2.18705	0.976039	0.354904	0.525987	0.188808	0.118509	0.409332	0.409332
			0.0272257	249.793	0.386109	0.884195	0.249291	2.12359	2.12912	0.997402	0.358719	0.522784	0.195277	0.133705	-0.495917	-0.126621		0.00331984	226.525	0.517722	0.210012	0.355626	1.62103	1.64719	0.984115	0.465592	0.552109	0.391641	0.0637374	0.0870992	0.0870992
			0.0199921	484.331	0.415742	0.739244	0.129738	2.5658	2.59257	0.989675	0.137202	0.178142	0.0603263	0.0360737	0.294249	-0.000535062		0.0782759	61.6981	0.0606171	0.978751	0.764654	1.37584	1.42267	0.967079	0.387826	0.555845	0.232761	0.126105	0.486986	0.486986
			0.0392801	97.8036	0.267146	0.941682	0.316968	4.35875	4.44877	0.979764	0.273894	0.428656	0.16049	0.101861	0.200899	-0.120006		0.0439841	117.064	0.370702	0.990811	0.265163	0.734631	0.736625	0.997293	0.302516	0.329651	0.275927	0.0219363	0.496125	0.496125
			0.0590387	194.097	0.593624	0.998244	0.369944	2.1922	2.23861	0.979271	0.252159	0.387842	0.133903	0.10185	0.508671	0.0777237		0.0790319	61.6981	0.449566	0.840722	0.644229	0.816676	0.835807	0.97711	0.340936	0.591618	0.0954977	0.202574	0.413458	0.413458
			0.655636	385.34	0.374774	0.967769	0.135826	0.61011	0.838825	0.727339	0.0838265	0.160851	0.0269738	0.0490907	-0.449976	-0.0694679		0.074941	436.271	0.090381	0.0716655	0.438851	1.51358	1.57801	0.959172	0.639812	0.950645	0.346633	0.246903	-0.0571255	-0.0571255
			0.0373814	124.897	0.129046	0.862743	0.430944	1.1187	1.12666	0.992934	0.121329	0.144715	0.0900925	0.0197365	0.0175496	0.0255431		0.0120474	185.094	0.688608	0.982936	0.138214	1.87791	1.88544	0.996008	0.278656	0.577221	0.164351	0.130509	0.492523	0.492523
			0.0489771	228.888	0.552504	0.933912	0.390196	2.33697	2.35781	0.991159	0.272518	0.385234	0.202903	0.074243	0.446441	0.0451931		0.039095	183.442	0.68722	1	0.169458	1.38544	1.44118	0.961326	0.26429	0.435843	0.0885119	0.128451	0.499639	0.499639
			0.0461457	271.258	0.199799	0.813852	0.21728	0.9674	0.969123	0.998222	0.107712	0.116941	0.0925893	0.00980051	0.210783	-0.026175		0.0621923	703.358	0.238152	0.661279	0.00623044	1.18019	1.24115	0.950885	0.245617	0.337532	0.148506	0.072438	0.332969	0.332969
			0.0162984	233.03	0.0129241	0.973692	0.260625	0.880945	1.10447	0.797615	0.107108	0.164624	0.0393607	0.0521166	0.0829024	0.0603846		0.0200207	311.438	0.369869	0.505377	0.479122	2.59166	2.64367	0.980325	0.668374	0.860427	0.413889	0.169354	0.254225	0.254225
			0.128983	180.341	0.159371	0.727165	0.477295	1.23736	1.25972	0.982256	0.211168	0.289816	0.135032	0.063215	0.14772	0.120575		0.24615	215.502	0.159431	0.971898	0.631371	0.576926	0.824517	0.699713	0.187577	0.283906	0.109183	0.0734406	0.487327	0.487327
			0.126592	223.685	0.285182	0.737513	0.421805	1.8915	1.95843	0.965827	0.326485	0.372214	0.288279	0.0346767	0.295063	-0.0109051		0.0489244	279.214	0.664201	0.966163	0.0705649	1.14629	1.15626	0.991379	0.473912	0.599909	0.350647	0.101779	0.484591	0.484591
			0.147922	257.338	0.132992	0.0243463	0.218866	0.653645	0.658319	0.992901	0.110749	0.159803	0.06222	0.0398397	0.0822429	0.0817713		0.061661	270.629	0.150709	0.994577	0.513844	1.82733	2.84714	0.641812	0.235637	0.419014	0.0637135	0.126905	0.497778	0.497778
			0.00583632	514.676	0.027393	0.240061	0.0810529	2.50035	2.50723	0.997258	0.165162	0.204402	0.141792	0.0223347	0.16059	0.0599537		0.00372161	61.6981	0.424132	0.988992	0.210714	2.96488	3.03308	0.977515	0.269891	0.386829	0.0751354	0.0854298	0.495306	0.495306
			0.0423725	276.63	0.419759	0.634338	0.120875	2.83644	2.94565	0.962927	0.192116	0.25326	0.10816	0.0628426	0.281737	0.00706649		0.0522465	75.0589	0.356119	0.750794	0.543066	0.553369	0.57966	0.954645	0.0996038	0.200473	0.0590265	0.0525601	0.377966	0.377966
			0.185096	245.635	0.241918	0.9972	0.448585	1.26593	1.83073	0.691492	0.131858	0.193658	0.0559568	0.0478272	0.176058	-0.0879988		2.78902	198.97	0.846285	0.343522	0.325764	0.791288	0.93775	0.843816	0.198583	0.460587	0.0322676	0.173468	0.157161	0.155714
			17.6528	121.31	0.392538	0.644643	0.164589	0.892344	1.30572	0.683413	0.107803	0.251077	0.00768331	0.0849789	0.29022	0.00537833		0.0301356	82.7766	0.936521	0.854928	0.447115	0.566684	0.567271	0.998965	0.233096	0.354917	0.111436	0.0994007	0.44302	0.429982
			0.0958686	87.4782	0.0907226	0.342635	0.518771	0.638283	0.642081	0.994085	0.0674616	0.105522	0.0051611	0.0408616	-0.361179	-0.0597695		0.0207702	200.874	0.811319	0.999155	0.253799	0.717996	0.71898	0.998631	0.295401	0.520541	0.0705308	0.183716	0.498852	0.498852
			0.0435722	145.572	0.347704	0.0106322	0.241671	1.81416	1.87761	0.966207	0.121546	0.169832	0.0786704	0.028889	0.114742	0.0830146		0.0875463	505.924	0.083845	0.927452	0.368282	1.00987	1.13172	0.892327	0.17527	0.311385	0.0285144	0.0894344	0.465807	0.465807
			0.32881	131.217	0.692593	0.963794	0.562148	0.6964	0.725869	0.959402	0.120746	0.181251	0.0635534	0.0481069	-0.610608	0.0560187		0.0745561	620.549	0.00279554	0.790481	0.177312	2.65271	2.83766	0.934825	0.631836	0.975281	0.323025	0.228192	-0.421372	-0.421372
			0.0184018	48.5242	0.95237	0.99672	0.951357	0.966531	0.96681	0.999711	0.163016	0.255767	0.0702966	0.0757178	0.662005	-0.0874031		0.0637363	176.676	0.594253	0.0644399	0.166205	0.988588	1.01097	0.977865	0.285867	0.380044	0.223478	0.0576441	-0.0534345	-0.0534345
			0.0143681	131.217	0.672033	0.999785	0.500921	1.95815	1.95916	0.999484	0.330313	0.406665	0.254074	0.0622952	0.564909	-0.0930827		0.196836	197.819	0.576968	0.993443	0.154376	0.61879	0.64256	0.963007	0.260867	0.301336	0.226912	0.0307306	0.497288	0.497288
			0.00732952	322.33	0.477997	0.972591	0.196119	2.3807	2.44261	0.974652	0.198272	0.272242	0.082604	0.0677619	0.490571	0.101652		0.000628224	174.508	0.578439	0.912029	0.151338	3.57324	3.68572	0.969483	0.325654	0.472056	0.082312	0.10728	0.458236	0.458236
			0.019864	267.158	0.482554	0.999901	0.303089	1.54381	2.02558	0.762156	0.140142	0.242907	0.0384919	0.0795513	0.502866	0.0844557		0.2086	154.615	0.215292	0.999993	0.326174	1.78578	2.13471	0.836545	0.214882	0.468689	0.0373571	0.127197	0.499607	0.499607
			0.0104947	261.873	0.335719	0.932172	0.158956	2.58891	2.60686	0.993116	0.209334	0.265812	0.162102	0.0446891	0.303156	-0.0563975		0.0421894	195.106	0.267129	0.475962	0.521541	1.42585	1.44614	0.985971	0.330808	0.623561	0.123186	0.176334	0.239326	0.239326
			0.00407611	135.629	0.803395	0.922866	0.732841	3.00939	3.03852	0.99041	0.283944	0.507171	0.106977	0.137716	0.522004	-0.122698		0.162932	574.024	0.0641355	0.98904	0.222854	0.96622	1.02761	0.940261	0.413986	0.483387	0.361408	0.0511986	0.495328	0.495328
			0.01618	87.4782	0.542931	0.688209	0.313788	1.35407	1.38483	0.97779	0.114303	0.177763	0.041487	0.0458712	0.293345	-0.00976039		0.0903561	191.959	0.646023	0.721035	0.137302	0.730491	0.738685	0.988908	0.302513	0.318641	0.288631	0.0123539	0.363029	0.363029
			0.122116	133.441	0.430443	0.764139	0.304215	1.75136	1.81803	0.963329	0.152403	0.300629	0.0179101	0.100443	-0.314772	-0.0159978		0.00879364	248.33	0.408303	0.878098	0.0839788	3.7683	3.92833	0.959262	0.296099	0.519911	0.0604202	0.145261	0.44148	0.44148
			0.0860805	76.7234	0.560851	0.999608	0.4695	1.5099	1.52931	0.987308	0.174654	0.229855	0.139899	0.0373038	-0.562311	-0.0924167		0.166423	160.889	0.148014	0.90516	0.580462	1.10203	1.16666	0.944605	0.329467	0.581655	0.161732	0.172475	0.454853	0.454853
			0.21382	157.704	0.199607	0.884022	0.293478	1.55917	1.68553	0.925035	0.190665	0.240854	0.152947	0.0331439	0.0667215	-0.126634		1.1553	86.3773	0.369155	0.989743	0.751251	0.828243	1.35644	0.610602	0.377405	0.710978	0.100774	0.221419	0.495645	0.495645
			0.277623	97.8036	0.0862407	0.953413	0.451255	0.625213	0.637546	0.980655	0.106815	0.134727	0.0802898	0.0222455	0.20969	0.106157		0.115569	401.37	0.0422964	0.832612	0.436383	0.850908	0.877553	0.969637	0.357067	0.522788	0.198647	0.132431	0.409203	0.409203
			0.270925	169.835	0.664226	0.716054	0.481003	0.530074	0.537526	0.986136	0.0902233	0.119049	0.0622357	0.0232014	0.345956	-0.00481191		0.0712856	593.585	0.149387	0.974439	0.294748	0.675945	0.68631	0.984897	0.280687	0.499457	0.0647576	0.177477	0.484609	0.484609
			0.0427716	535.005	0.0927509	0.290497	0.160194	1.63892	1.64966	0.993491	0.19338	0.341929	0.0964614	0.100627	0.0957659	0.0542134		0.0194104	239.592	0.00498628	0.860886	0.613032	1.48734	1.73883	0.855367	0.345276	0.647841	0.102135	0.205667	0.424056	0.424056
			0.0020382	102.935	0.370182	0.996424	0.343491	1.53957	1.55003	0.993255	0.167736	0.212702	0.0952004	0.0470734	0.487697	0.0904754		0.128857	535.317	0.277878	0.930565	0.297422	0.85268	0.884099	0.964462	0.264325	0.512787	0.0958493	0.155382	-0.484465	-0.484465
			0.112184	254.752	0.375652	0.978724	0.138664	1.74755	1.78168	0.980842	0.212307	0.256976	0.171789	0.0383917	0.34766	-0.0746361		0.100095	620.549	0.174162	0.996146	0.205031	0.644961	0.652093	0.989063	0.267065	0.315453	0.220631	0.0387358	0.496906	0.496906
			0.170198	119.477	0.654153	0.07546	0.472169	1.03069	1.53493	0.671491	0.128094	0.211164	0.0623826	0.0561465	0.0852274	0.0769884		0.125761	342.188	0.445154	0.814332	0.272912	1.28633	1.37076	0.938404	0.551882	0.592636	0.528745	0.0289054	-0.433289	-0.433289
			0.0171196	114.444	0.728085	0.853217	0.580427	1.45174	1.49694	0.969806	0.162022	0.196517	0.111655	0.034378	0.452816	-0.128752		0.00504002	204.257	0.571316	0.849828	0.305653	0.951386	0.951444	0.999939	0.391082	0.447234	0.334946	0.0458415	-0.441771	-0.441771
			0.208904	268.532	0.431937	0.984705	0.191134	0.830422	0.847729	0.979585	0.141978	0.191053	0.0948495	0.0392989	0.473184	0.0974941		0.0953467	375.295	0.115891	0.918897	0.501991	1.04151	1.07214	0.971437	0.436505	0.604485	0.276916	0.133861	0.454721	0.454721
			0.593686	218.695	0.156383	0.933631	0.358321	0.535743	0.568373	0.942591	0.0940097	0.10235	0.0893381	0.00591133	0.335189	0.109477		4.74692	248.33	0.123749	0.877133	0.500532	1.14453	1.82394	0.627507	0.205096	0.350567	0.0710242	0.106434	0.441002	0.441002
			0.140002	390.65	0.284531	0.403593	0.174097	0.696225	0.700534	0.99385	0.117888	0.145755	0.0905043	0.0225588	0.27449	0.112278		0.000651732	364.593	0.0776308	0.943468	0.261484	2.79798	2.90227	0.964068	0.405883	0.862411	0.112455	0.279415	0.467838	0.467838
			0.0457717	138.315	0.619124	0.944079	0.511499	0.719379	0.720536	0.998394	0.121438	0.214239	0.0287668	0.0757188	0.529065	0.107845		0.00715018	519.584	0.0696448	0.98282	0.00889947	1.4672	1.48637	0.987099	0.289144	0.410763	0.0550515	0.124655	0.492469	0.492469
			0.105697	626.131	0.195323	0.435693	0.037473	0.953176	0.959507	0.993402	0.161444	0.20115	0.122451	0.0321327	0.201966	0.113804		0.131786	281.386	0.429611	0.809769	0.470368	1.49771	2.1039	0.711873	0.371326	0.566082	0.0804835	0.169336	0.407482	0.407482
			0.0060294	385.34	0.39166	0.999747	0.166395	1.84494	1.84509	0.999924	0.311126	0.322667	0.299601	0.00941671	0.519323	0.0851989		0.00845669	320.355	0.225851	0.992639	0.0615593	0.932747	0.932904	0.999832	0.383448	0.465516	0.301423	0.0669909	0.496936	0.496936
			0.0586898	276.63	0.450775	0.943206	0.273476	1.18853	1.19518	0.994437	0.201167	0.338162	0.0649189	0.111552	0.490228	0.107991		0.639529	218.659	0.391581	0.289333	0.449039	0.930453	1.23457	0.753668	0.20383	0.390323	0.0495352	0.103005	-0.168091	-0.168091
			0.0221441	180.341	0.0771318	0.841429	0.291093	2.95267	2.96611	0.995471	0.499415	0.823372	0.176968	0.263895	0.0846927	0.0205242		0.00608978	496.66	0.292318	0.833843	0.32925	2.01583	2.08172	0.968346	0.403758	0.505804	0.23889	0.0894582	-0.433378	-0.433378
			0.0937875	311.888	0.30283	0.849969	0.141651	0.749325	0.751689	0.996854	0.126623	0.150586	0.102926	0.0194582	-0.268863	0.0225012		1.15291	226.861	0.665289	0.365596	0.264313	0.728041	1.11158	0.654962	0.304259	0.573589	0.0783481	0.18182	-0.194901	-0.190605
			0.0278994	85.7794	0.615521	0.978676	0.409088	1.68232	1.76553	0.952869	0.293041	0.577573	0.0178625	0.228597	-0.531559	0.0997582		0.0348533	464.501	0.117295	0.895503	0.261977	0.635983	0.636821	0.998684	0.26165	0.312347	0.211183	0.0413003	0.450089	0.450089
			0.223563	171.559	0.855007	0.499034	0.78079	1.20225	1.25551	0.957579	0.208721	0.23686	0.18657	0.0209628	-0.36853	0.116436		0.0422371	78.0426	0.483874	0.99994	0.20196	1.77015	1.8595	0.951953	0.263409	0.492101	0.191099	0.104183	0.499517	0.499517
			0.00428758	108.503	0.108603	0.954943	0.506686	1.16063	1.16066	0.999975	0.195718	0.316246	0.0751936	0.0984091	0.0933636	0.105854		0.00870505	143.903	0.761769	0.99942	0.273808	1.21648	1.2502	0.973026	0.193206	0.30478	0.0110696	0.102727	0.499049	0.499049
			0.104077	61.8564	0.529492	0.986834	0.323873	0.526035	0.585531	0.898389	0.0953929	0.186752	0.010722	0.0720195	-0.5165	-0.0792622		0.40768	110.369	0.777598	0.394389	0.224538	0.802598	0.942669	0.85141	0.256797	0.549606	0.0600191	0.207666	-0.221484	-0.221484
			0.0105917	304.503	0.529343	0.965954	0.215995	9.02291	9.44323	0.95549	0.191292	0.405448	0.00283755	0.1206	0.348816	0.163316		0.259663	66.4509	0.770843	0.626961	0.240504	0.570905	0.675058	0.845713	0.173423	0.304156	0.0558626	0.105678	-0.342268	-0.339201
			0.00501215	181.36	0.580358	0.99488	0.262176	7.95863	8.09703	0.982907	0.227192	0.36158	0.0426813	0.0765985	0.506693	0.0254138		0.0618585	590.886	0.0801891	0.997381	0.250664	1.28404	1.31894	0.973538	0.537367	0.879532	0.204766	0.275555	0.498935	0.498935
			0.0262199	451.42	0.178302	0.617105	0.200383	6.08088	6.64603	0.914964	0.225583	0.354595	0.0382839	0.0844278	0.142059	0.0152306		0.0222021	349.017	0.174223	0.129539	0.609621	1.07686	1.08261	0.994692	0.444219	0.82166	0.0683516	0.307539	-0.0693524	-0.0693524
			0.0540018	440.815	0.452599	0.76675	0.0953772	2.41358	3.15037	0.766126	0.126547	0.243786	0.034451	0.0876401	0.0548752	-0.160938		0.0344522	338.834	0.256779	0.24502	0.556578	0.630302	0.631296	0.998424	0.259357	0.383438	0.13555	0.1012	0.105074	0.105074
			0.00556067	210.639	0.407282	0.991383	0.357801	3.5915	3.81158	0.94226	0.155761	0.317324	0.061788	0.0834257	0.421294	0.161298		0.0126869	203.51	0.0763237	0.753781	0.569958	1.34096	1.37337	0.976395	0.285575	0.421393	0.162203	0.101256	0.379463	0.379463
			0.00993646	102.593	0.683825	0.966349	0.467654	4.15862	4.38377	0.948641	0.219924	0.417128	0.124404	0.0846095	0.571182	0.00691318		0.0433577	608.782	0.179513	0.471275	0.214301	1.41436	1.82715	0.774078	0.33649	0.5668	0.0916101	0.186414	0.221547	0.221547
			0.355004	141	0.755104	0.996287	0.565618	2.49074	3.59138	0.693531	0.15767	0.425094	0.0137738	0.137466	0.567124	0.0247118		0.167978	128.829	0.343353	0.906334	0.180119	0.648407	0.713687	0.908532	0.170755	0.258983	0.0502682	0.0755345	-0.478961	-0.478961
			0.0763496	276.239	0.589704	0.969759	0.311528	2.82137	3.81107	0.740309	0.17849	0.279979	0.0207852	0.0661941	-0.446693	0.00765774		0.01792	204.257	0.626886	0.969833	0.25738	1.33575	1.35132	0.98848	0.353238	0.408899	0.290254	0.0463906	0.482087	0.482087
			0.0244418	410.341	0.406487	0.856249	0.388961	4.02987	4.17637	0.964922	0.216626	0.517893	0.0592057	0.133034	0.214739	0.00762416		0.0800191	374.686	0.300978	0.788394	0.367875	0.640315	0.64493	0.992844	0.264465	0.330975	0.199221	0.0537955	-0.409583	-0.409583
			1.75647	157.179	0.245297	0.732986	0.734642	1.11303	1.70852	0.651459	0.069467	0.171429	0.00946441	0.0568435	0.245443	-0.0604983		0.076819	511.313	0.270995	0.634653	0.202247	0.94425	0.960937	0.982635	0.392706	0.584263	0.205722	0.154572	0.306053	0.306053
			0.541357	167.969	0.458899	0.99833	0.22274	2.82434	3.37659	0.836449	0.160609	0.349437	0.0480083	0.105648	0.40337	0.0233668		0.0373766	106.149	0.114502	0.796691	0.764855	0.676968	0.678617	0.997571	0.278719	0.436785	0.121104	0.128876	0.390391	0.390391
			5.50539	119.079	0.508056	0.764217	0.331372	0.972662	1.47727	0.658419	0.0914662	0.347344	0.0056082	0.108782	-0.288695	-0.0177923		0.00660266	185.094	0.307222	0.803897	0.306778	0.581617	0.581644	0.999953	0.23908	0.343278	0.134891	0.0850737	0.404549	0.404549
			0.0109445	535.276	0.225095	0.832456	0.19696	4.48933	4.57209	0.981898	0.264089	0.466535	0.0943886	0.112947	0.0771292	-0.0569806		0.0959098	183.442	0.27248	0.0739576	0.530811	1.08112	1.11276	0.971573	0.453063	0.570396	0.344398	0.0924666	0.0347668	0.0347668
			0.466559	146.092	0.27553	0.772212	0.507458	2.26125	2.88648	0.783394	0.149573	0.383473	0.00989335	0.128613	0.309731	0.0457465		0.248272	349.017	0.262431	0.959574	0.0965495	0.668222	0.714194	0.935631	0.28727	0.302862	0.274672	0.0117018	0.481427	0.481427
			0.0142731	316.746	0.564146	0.992503	0.128228	4.93121	5.03089	0.980186	0.271343	0.428755	0.0561538	0.12006	-0.0575742	-0.172552		0.0542884	667.937	0.236171	0.212264	0.142298	1.03453	1.04395	0.990976	0.427823	0.569804	0.288423	0.114888	-0.111784	-0.111784
			0.0120995	94.431	0.786422	0.785108	0.656925	3.44211	3.47447	0.990686	0.207199	0.323632	0.095445	0.067021	0.39514	0.00234924		0.132632	396.599	0.338947	0.397289	0.26312	0.834936	0.862887	0.967608	0.350859	0.445155	0.264222	0.0740638	0.183398	0.183398
			0.00238267	329.572	0.541869	0.928128	0.300843	4.1689	6.75331	0.617312	0.408766	0.667292	0.0353735	0.219252	0.330234	0.0201599		0.00992703	195.106	0.185819	0.611388	0.661449	0.867838	0.868596	0.999128	0.356932	0.672166	0.0419046	0.257303	0.293993	0.293993
			0.0104157	123.704	0.652762	0.998322	0.396618	2.87933	2.88869	0.996761	0.214056	0.444787	0.0619446	0.10826	0.556766	0.158909		0.129898	617.376	0.329232	0.564964	0.0307985	4.01989	4.67878	0.859173	0.230074	0.715637	0.027748	0.16882	0.2856	0.187926
			0.103261	143.486	0.663489	0.824218	0.403901	2.92638	2.96818	0.985915	0.215929	0.461584	0.0921331	0.113875	0.33085	-0.0146894		0.0186947	281.193	0.278741	0.997756	0.416668	4.15355	4.33149	0.958919	0.291105	0.419307	0.206122	0.0648236	0.385048	0.2157
			0.197819	577.136	0.301135	0.999701	0.138116	2.20819	2.36174	0.934987	0.161997	0.269519	0.085546	0.0680341	0.208482	-0.05978		0.0491015	438.629	0.231106	0.996002	0.13851	1.70877	2.56692	0.66569	0.18385	0.653614	0.0245666	0.173546	0.358423	0.217273
			0.112819	54.0711	0.242422	0.423388	0.839566	0.593756	0.746027	0.79589	0.0418118	0.0723332	0.0165456	0.0206028	0.271885	-0.0631908		0.0148806	335.941	0.601031	0.987231	0.39185	2.31353	2.66191	0.869124	0.290523	0.519595	0.101048	0.12973	0.154996	-0.207263
			0.191983	580.213	0.228656	0.958863	0.180991	3.20317	3.44961	0.928561	0.296461	0.830659	0.0434062	0.275321	0.115651	0.0271415		0.00796704	253.551	0.673992	0.937178	0.541214	2.48199	2.52846	0.981623	0.344986	0.567521	0.142217	0.124636	0.53554	0.227162
			0.0358418	34.1975	0.495372	0.925722	0.500193	2.51128	2.54403	0.98713	0.206477	0.244732	0.159967	0.028899	0.541576	-0.000181099		0.0178259	234.314	0.540139	0.993788	0.326937	1.98925	2.00665	0.991328	0.267886	0.382961	0.17471	0.0686947	-0.0141387	-0.232315
			0.193966	48.3626	0.0586924	0.989768	0.725767	1.44382	1.51235	0.954687	0.116173	0.185881	0.0656193	0.0450479	-0.117945	0.0273324		0.037988	409.441	0.510445	0.772752	0.222226	2.18248	2.34266	0.931624	0.337305	0.505351	0.136094	0.11426	0.0827146	-0.119177
			0.0216785	177.768	0.791239	0.954262	0.304572	1.90722	2.23703	0.852569	0.155784	0.259551	0.0617004	0.0592059	0.580851	0.163356		26.1176	156.209	0.105795	0.974326	0.335771	1.07994	1.34882	0.800652	0.208375	0.499277	0.0203158	0.188942	0.151352	0.185106
			0.029662	311.518	0.721667	0.996359	0.360607	8.58701	8.81562	0.974068	0.715688	1.15807	0.377102	0.321552	0.42038	-0.0529387		0.0117203	599.64	0.409097	0.919825	0.0725461	1.69397	1.7375	0.974948	0.376934	0.678446	0.164611	0.195587	0.448443	0.22719
			0.0269682	384.002	0.124939	0.278	0.433726	1.2813	1.29894	0.986423	0.103762	0.14269	0.0621032	0.0262612	0.00452718	-0.0788185		0.0248918	205.507	0.734847	0.837526	0.576442	0.932571	0.985133	0.946645	0.187018	0.249317	0.0680102	0.0660734	0.485051	0.127348
			1.04862	34.3094	0.644309	0.657476	0.495488	3.49525	3.91498	0.892789	0.338409	0.943596	0.0770674	0.304797	-0.0272433	0.0646281		0.26988	487.402	0.382511	0.731273	0.118334	1.35582	1.38569	0.978448	0.290394	0.619661	0.0293811	0.219816	0.367452	0.21155
			0.0318201	14.919	0.539187	0.988626	0.912384	1.13102	1.56705	0.721749	0.109343	0.157777	0.0483613	0.0359922	0.358958	0.0550864		0.0293656	325.836	0.599952	0.921358	0.361808	0.752566	0.785514	0.958055	0.205248	0.241083	0.147759	0.0382285	0.514083	0.227208
			0.0587454	132.183	0.466328	0.714929	0.715247	2.49735	2.52974	0.987199	0.201408	0.293659	0.096624	0.0745687	0.338087	0.0740801		0.307568	227.454	0.521016	0.933791	0.351244	0.70343	0.759343	0.926366	0.199055	0.269611	0.107238	0.0629509	0.447249	0.164718
			0.483545	597.234	0.0578661	0.987202	0.0875778	1.27343	1.38066	0.922331	0.108908	0.174649	0.0261032	0.0600594	0.00629493	0.0123185		0.000948224	321.487	0.708411	0.915978	0.537296	1.08968	1.08968	0.999999	0.447912	0.547681	0.348143	0.081461	0.257889	-0.170665
			0.0468887	108.612	0.730092	0.0217929	0.465678	1.63847	1.9192	0.853722	0.138613	0.192673	0.0543041	0.0491118	0.0168229	0.056002		0.109151	260.399	0.569441	0.365445	0.346235	0.943825	0.955255	0.988034	0.39109	0.397507	0.387806	0.00453763	0.192767	-0.00487433
			0.0276138	254.062	0.711542	0.923862	0.193974	1.90313	1.90831	0.997284	0.156604	0.245311	0.0872501	0.0542102	0.437305	0.0658063		0.0253474	276.141	0.0325397	0.98536	0.233914	1.20815	1.20952	0.998867	0.496984	0.609887	0.384456	0.092032	0.195934	0.192274
			0.0725313	103.899	0.796317	0.998556	0.780036	1.53269	1.57817	0.971181	0.132788	0.176969	0.0852004	0.0323761	0.63451	0.0497336		0.00760547	106.675	0.768508	0.995898	0.698854	1.50697	1.73923	0.866458	0.177732	0.297836	0.0490322	0.0833935	0.600462	0.217351
			0.351598	280.303	0.138114	0.524357	0.264474	1.52164	1.73559	0.876731	0.173762	0.258048	0.0772732	0.0698055	0.0939118	0.0733422		0.00456397	265.529	0.306504	0.994398	0.321288	1.13452	1.2286	0.92343	0.201821	0.368129	0.0372799	0.120783	0.426895	0.199894
			0.062413	378.497	0.35556	0.996906	0.100826	1.58749	1.59717	0.993936	0.165658	0.192269	0.139706	0.0176081	0.354683	0.0165834		0.2969	262.195	0.581226	0.996689	0.441805	0.518525	0.532484	0.973785	0.216965	0.230307	0.207447	0.00971675	0.552354	0.216722
			0.00959025	184.951	0.620788	0.773453	0.411115	4.8349	4.99655	0.967648	0.557377	1.01271	0.211079	0.263038	0.385516	0.00338493		0.0131309	245.559	0.379908	0.945138	0.257159	3.60155	3.61089	0.997412	1.48297	1.64485	1.32366	0.131138	-0.179669	-0.240559
			0.0171016	316.317	0.619318	0.93093	0.145113	2.17246	2.19941	0.98775	0.231951	0.30601	0.158707	0.0615447	0.120941	-0.174252		0.0140003	509.065	0.370969	0.782887	0.105267	1.9562	2.85363	0.685512	0.231144	0.549076	0.0496058	0.164395	0.387366	0.217525
			0.0911988	418.692	0.479427	0.681924	0.0164469	1.94173	2.03494	0.954198	0.193031	0.276043	0.055405	0.0889947	0.158194	0.0696526		0.172276	131.767	0.66656	0.603261	0.496529	0.836703	0.9503	0.880462	0.19398	0.373951	0.0697734	0.116314	-0.351997	-0.0681537
			0.0643991	164.109	0.773629	0.972553	0.307797	2.21274	2.31217	0.957001	0.215847	0.308111	0.148469	0.0672755	0.4098	-0.0427338		0.019105	360.044	0.631433	0.552496	0.41802	2.32862	2.86051	0.814056	0.744066	1.26925	0.323523	0.352993	-0.316968	-0.199558
			0.15708	249.05	0.667151	0.983144	0.0407844	1.81632	1.94237	0.935105	0.190968	0.268911	0.0942872	0.0588158	0.480575	0.162455		0.10609	280.985	0.718838	0.996201	0.57496	0.819972	0.862035	0.951204	0.19696	0.31194	0.0528492	0.106279	0.591245	0.21712
			0.0262462	603.405	0.16315	0.484409	0.104283	6.00258	6.13052	0.979132	0.636962	0.815481	0.404789	0.154234	-0.0905026	-0.126357		0.0130091	169.534	0.69737	0.987067	0.5837	4.06122	4.07465	0.996702	1.67304	1.97927	1.3705	0.248543	-0.219411	0.193534
			0.116921	60.1827	0.922576	0.390533	0.337392	1.43759	1.51048	0.951741	0.161553	0.334586	0.0867094	0.0914951	-0.155936	-0.0248038		0.058721	397.225	0.327837	0.971464	0.20534	1.89303	1.97416	0.958901	0.427866	0.734959	0.226263	0.175397	0.408253	0.183433
			0.83024	351.31	0.0131497	0.891395	0.260123	0.903528	1.3754	0.656922	0.119452	0.207076	0.0185868	0.0706132	-0.00340536	-0.0801523		0.0522154	203.499	0.0610829	0.933249	0.309176	1.05982	1.09247	0.970109	0.220804	0.306768	0.131661	0.0588408	0.204832	0.164477
			0.215891	166.8	0.310162	0.697765	0.447977	0.953994	0.979142	0.974317	0.0914553	0.158881	0.0152807	0.0560885	0.192586	0.074221		0.308332	122.541	0.0621935	0.874706	0.526449	1.10757	1.20528	0.918926	0.363216	0.489606	0.250276	0.105723	-0.302517	-0.23906
			0.238044	365.592	0.591303	0.992821	0.14445	1.50303	1.56139	0.962625	0.162537	0.303502	0.0739255	0.0862965	0.394391	0.0534356		0.163389	520.798	0.464556	0.873093	0.180383	0.668599	0.694072	0.963299	0.185106	0.247178	0.1126	0.0550172	0.459391	0.225358
			4.0309	282	0.421707	0.998003	0.12386	2.13915	2.65045	0.807088	0.291209	0.834657	0.0524947	0.294884	-0.436507	-0.0372301		0.0143876	205.792	0.305827	0.876017	0.470765	3.53048	3.64084	0.969687	0.925772	1.24668	0.421109	0.313503	0.339948	0.141305
			0.0801765	114.584	0.076984	0.999979	0.730775	1.49741	1.52234	0.983625	0.195498	0.2332	0.140638	0.0339272	-0.0867312	-0.167575		0.0321397	210.303	0.494544	0.994657	0.314416	2.67265	2.70087	0.989554	1.10632	1.60386	0.616515	0.40312	-0.0538849	-0.231801
			0.00527328	484.461	0.117745	0.512339	0.257702	1.59223	1.60118	0.994411	0.208048	0.250908	0.143303	0.0404405	0.0739775	0.0360313		0.103679	226.161	0.160495	0.997693	0.310648	1.29252	1.3189	0.979999	0.53852	0.549717	0.531291	0.00802873	0.32711	0.215767
			7.24814	120.907	0.138827	0.753	0.706739	0.648602	0.892207	0.726964	0.128425	0.283196	0.0212935	0.101214	0.223108	-0.0599468		0.391839	436.618	0.161646	0.977804	0.0806179	0.815231	1.0194	0.799717	0.268834	0.511532	0.10058	0.150265	0.187987	0.223817
			0.115171	205.856	0.654711	0.996649	0.203225	1.97979	2.04076	0.970123	0.268196	0.466522	0.0463768	0.166917	0.0313483	-0.171281		0.0460361	321.669	0.456272	0.912596	0.197994	2.11094	2.14322	0.984937	0.44626	0.630894	0.324249	0.107175	0.0125068	-0.169264
			0.120713	237.893	0.451251	0.969879	0.310077	1.32123	1.35703	0.973621	0.178364	0.265413	0.0756954	0.0763727	0.449678	0.163225		0.0654631	215.809	0.119222	0.782825	0.306404	0.578464	0.584147	0.990271	0.239334	0.457166	0.0230599	0.177227	0.179884	0.108847
			0.05322	108.612	0.726262	0.981919	0.711958	4.78152	4.96896	0.962278	0.699707	0.88883	0.534125	0.132032	0.468901	-0.0458606		0.408868	276.141	0.233285	0.991499	0.287505	0.532141	0.566974	0.938563	0.228281	0.329942	0.136166	0.079396	0.372659	0.197133
			0.118631	596.158	0.0501885	0.930934	0.0742812	2.19122	2.28744	0.957934	0.302663	0.493156	0.114438	0.147019	0.147625	0.127638		0.183988	198.834	0.205093	0.879075	0.507378	0.67849	0.691052	0.981822	0.282335	0.341713	0.226399	0.0471395	0.315071	0.142458
			0.179962	504.692	0.381623	0.954522	0.0757372	1.14059	1.25494	0.908875	0.176554	0.358846	0.0518994	0.113425	-0.317857	-0.174853		0.0618615	250.057	0.652767	0.656732	0.445793	1.84543	1.90937	0.966516	0.303538	0.454279	0.204611	0.0971006	0.346808	0.0699506
			0.148933	298.567	0.413958	0.877741	0.497627	0.8867	0.897097	0.98841	0.119401	0.202137	0.031721	0.0671039	0.302044	-0.0810105		0.0105658	273.366	0.651801	0.948138	0.511498	1.78029	1.8445	0.965187	0.273681	0.384436	0.0254264	0.118584	0.5169	0.226835
			0.0290958	421.973	0.335567	0.853713	0.276116	0.802137	0.806263	0.994882	0.0969543	0.162173	0.00141878	0.0593821	0.228819	-0.0190019		0.111199	186.975	0.737749	0.907706	0.630085	0.981271	0.998815	0.982435	0.295232	0.45494	0.181164	0.0996229	0.315549	-0.167264
			0.0964047	113.62	0.224672	0.451813	0.766118	1.33879	1.37254	0.975411	0.172038	0.209438	0.123836	0.0347434	0.253463	0.0246317		0.190768	263.534	0.529878	0.428226	0.324355	0.87111	0.904429	0.96316	0.367199	0.52653	0.216999	0.12653	-0.179963	-0.0208786
			0.525682	323.608	0.40442	0.80032	0.279715	0.706852	1.01919	0.693541	0.117144	0.216492	0.0365864	0.0670163	0.263391	0.0725042		0.0517821	230.274	0.59409	0.335579	0.47245	0.71196	0.713221	0.998232	0.292996	0.394505	0.191833	0.0827408	-0.201158	0.00258709
			0.128406	155.759	0.398191	0.862844	0.569265	0.972722	0.986544	0.98599	0.125319	0.17357	0.0503715	0.0475467	0.324896	0.0700648		1.21262	291.437	0.769659	0.998854	0.634915	1.03513	1.43885	0.719417	0.180622	0.324661	0.0565775	0.0975627	0.253225	-0.227877
			0.256518	240.562	0.501933	0.916931	0.571507	1.1515	1.23803	0.930113	0.160388	0.199254	0.109619	0.0340776	0.326235	0.0179454		0.00919266	324.574	0.0930652	0.98751	0.203075	1.18416	1.56849	0.754967	0.384833	0.871864	0.0508674	0.302177	0.291541	0.221387
			0.062538	257.542	0.638209	0.997911	0.284498	1.31016	1.36113	0.962557	0.171535	0.226226	0.0806522	0.0579398	-0.461198	-0.0621254		0.388904	245.081	0.186837	0.894092	0.315777	1.35922	1.4933	0.910217	0.448238	0.923735	0.147295	0.296806	-0.210153	-0.240059
			0.112377	435.264	0.199911	0.987678	0.112797	1.34437	1.37085	0.980686	0.180168	0.202399	0.141611	0.0241545	0.204191	0.0124785		0.00539935	420.606	0.496687	0.993321	0.200537	0.623173	0.623181	0.999987	0.256157	0.261963	0.250353	0.00473957	-0.0394763	-0.232571
			0.0348394	70.5	0.414956	0.96744	0.399893	0.805652	0.807917	0.997196	0.112099	0.150728	0.0875929	0.0247504	0.363371	0.00714737		0.0142958	390.523	0.352243	0.982598	0.216602	4.5306	4.60215	0.984453	0.313479	0.543573	0.173941	0.103198	0.393337	0.190342
			0.0941318	400.272	0.250452	0.995768	0.207072	1.02544	1.03074	0.994858	0.140302	0.165033	0.124465	0.016644	-0.304415	-0.0295003		0.00991694	529.399	0.0154517	0.907891	0.00694265	0.947972	1.42514	0.665176	0.164765	0.228474	0.0495295	0.0574524	0.239082	0.226946
			0.271148	81.1066	0.645506	0.753088	0.51058	0.64076	0.660919	0.969499	0.0817816	0.121038	0.0180581	0.0398098	0.355882	-0.0599442		8.05718	130.424	0.061196	0.0832781	0.482256	1.5137	2.39375	0.632355	0.427515	1.29636	0.0498765	0.473026	0.119071	0.0982995
			0.240082	370.625	0.230684	0.634518	0.383803	0.556228	0.562995	0.98798	0.113418	0.171211	0.0565378	0.0468196	-0.00546513	-0.0714654		0.00643389	499.292	0.339844	0.998255	0.114688	0.922837	0.922976	0.999849	0.25038	0.357991	0.127642	0.0913608	0.452376	0.204805
			0.272007	68.3951	0.752102	0.997464	0.582248	0.601571	0.641078	0.938375	0.127004	0.23846	0.0208758	0.0889082	0.553133	0.0240059		0.192835	411.727	0.121267	0.999477	0.106648	2.22522	3.17253	0.701401	0.796149	1.56808	0.132011	0.56705	-0.196299	-0.221009
			0.449718	21.2778	0.640801	0.859	0.63202	0.59491	0.616385	0.965159	0.123225	0.136914	0.112433	0.0102018	0.0880609	0.158152		0.155267	252.856	0.200198	0.963917	0.455374	0.55774	0.641777	0.869055	0.252287	0.486887	0.0407165	0.182875	0.386183	0.225751
			0.0213532	325.551	0.462881	0.181	0.0737997	3.88512	3.89942	0.996334	0.787754	0.96701	0.610425	0.145582	0.108887	0.0368848		0.11514	324.574	0.61075	0.958335	0.378158	0.883063	0.896872	0.984604	0.366766	0.549071	0.188245	0.147331	0.187217	-0.189956
			0.066168	495.819	0.260574	0.100431	0.0284701	1.25499	1.26145	0.99488	0.254712	0.398955	0.11134	0.11742	-0.0472313	-0.0715968		0.0160676	215.809	0.240148	0.854919	0.486271	4.83889	5.03543	0.960969	0.517796	0.732491	0.298697	0.145282	0.343174	0.224137
			0.461344	192.507	0.113753	0.90781	0.730065	0.760139	0.813202	0.934749	0.160905	0.22098	0.107985	0.046407	-0.0689091	-0.0789565		0.00901433	324.935	0.719953	0.943629	0.557097	2.27218	2.59776	0.874667	0.237093	0.337575	0.0959595	0.0657862	0.244132	-0.182802
			0.224236	283.035	0.464138	0.932852	0.201826	0.575787	0.580729	0.99149	0.117128	0.132805	0.102117	0.0125372	-0.294686	0.0365356		0.107811	275.716	0.263629	0.794854	0.262415	0.533464	0.815252	0.654354	0.118152	0.220425	0.023426	0.0643937	-0.204181	-0.232387
			0.0280356	276.907	0.572892	0.698419	0.352169	3.47346	3.49244	0.994566	0.705119	0.95032	0.462478	0.199169	-0.300515	-0.0859812		1.8727	300.357	0.0318172	0.891167	0.214279	1.29664	2.14076	0.605692	0.524179	0.978322	0.0603321	0.342294	-0.251911	-0.23993
			0.085875	121.861	0.295813	0.357713	0.668686	0.954387	0.957671	0.996572	0.193482	0.212601	0.174806	0.0154329	0.130361	0.00735107		0.0911257	171.256	0.118906	0.460876	0.422556	1.30014	1.36554	0.952113	0.330895	0.486372	0.101291	0.141683	0.182717	0.170769
			0.0730222	265.994	0.327714	0.899128	0.286918	1.03051	1.03348	0.997126	0.208836	0.220621	0.197452	0.00946281	0.274977	-0.00975498		0.160324	204.362	0.665987	0.99999	0.561533	0.990291	1.01856	0.972244	0.414805	0.429911	0.407058	0.0106824	0.590813	0.210738
			0.0981507	532.611	0.110791	0.193496	0.265236	0.873823	0.877736	0.995542	0.177272	0.249809	0.105262	0.0590125	-0.0605568	-0.0756349		0.0146134	159.92	0.313579	0.96451	0.418279	1.68628	2.71701	0.620637	0.325961	0.703273	0.0787819	0.206057	0.413092	0.179577
			0.0593676	253.404	0.344286	0.0856185	0.606363	4.50433	4.67287	0.963932	0.933797	1.14223	0.748086	0.161711	0.0333524	-0.0619268		0.0634931	216.623	0.465557	0.959858	0.355275	1.89039	1.91464	0.987336	0.413915	0.737859	0.255105	0.171196	-0.462053	-0.190737
			0.0413648	187.438	0.233368	0.632631	0.485982	1.19658	1.19829	0.998571	0.242258	0.329938	0.154809	0.0714961	-0.107496	-0.0710851		0.0123958	227.712	0.231498	0.986832	0.331077	1.71493	1.72877	0.991999	0.456431	0.60481	0.219591	0.158338	0.368484	0.193357
			0.0235044	306.43	0.104715	0.979129	0.420561	1.35611	1.3571	0.999273	0.274427	0.422263	0.126725	0.120653	0.324355	0.162785		0.101098	252.856	0.532987	0.446547	0.333544	1.44652	1.49383	0.968333	0.607556	0.918053	0.310021	0.248397	-0.189761	-0.0256349
			0.164069	119.232	0.619897	0.458127	0.396133	1.80454	1.88631	0.956647	0.376022	0.453569	0.309503	0.0593294	-0.0972807	0.0257938		0.0282166	351.471	0.70398	0.985625	0.534652	5.17199	6.37969	0.810697	0.422241	0.781629	0.0764297	0.22678	0.16862	-0.206072
			0.0146974	82.3929	0.887177	0.177947	0.659884	2.70884	2.71111	0.999165	0.54821	0.653466	0.44326	0.0858164	0.0990175	0.0632335		0.038988	400.753	0.194264	0.898538	0.160975	5.71092	6.87038	0.831238	0.688502	1.46028	0.126043	0.43241	0.290574	0.226634
			0.0017025	491.236	0.232021	0.728972	0.217475	0.867218	0.867219	0.999999	0.175408	0.206043	0.144774	0.0250127	0.156627	0.145367		0.0126751	198.834	0.131342	0.28748	0.388831	1.04051	1.54761	0.672335	0.23412	0.516427	0.0999028	0.167074	0.159258	0.139258
			0.0558428	225.766	0.773768	0.740361	0.4827	0.80965	0.810496	0.998956	0.163878	0.176969	0.150901	0.0106425	0.235747	-0.0855385		0.014502	394.26	0.440113	0.981707	0.253899	1.40249	1.42613	0.983424	0.289088	0.424181	0.141678	0.10757	0.456186	0.189743
			0.0967212	538.711	0.170957	0.855717	0.0783527	2.38892	2.45317	0.973809	0.491859	0.52959	0.462792	0.02795	-0.144234	-0.119615		0.223097	202.343	0.216847	0.439523	0.351448	1.18823	1.37367	0.865003	0.346101	0.427415	0.216878	0.0801313	0.0935295	0.0102011
			0.00815988	127.031	0.393774	0.997569	0.740453	2.33013	2.33055	0.999816	0.471362	0.482834	0.459947	0.00934398	0.284487	-0.0539481		0.0444645	402.068	0.151891	0.999875	0.11225	2.46904	2.59199	0.952564	0.689327	0.750692	0.616667	0.0609434	-0.192305	-0.222538
			0.16812	568.099	0.0407652	0.638093	0.0514561	0.52583	0.528831	0.994326	0.106762	0.165805	0.0481236	0.048044	-0.0450938	-0.0861158		0.0690639	392.471	0.064021	0.963443	0.125662	1.59525	1.92622	0.828179	0.510434	0.94239	0.185325	0.274717	-0.190135	-0.192613
			0.196622	108.496	0.0181921	0.984914	0.769616	0.673736	0.680235	0.990447	0.13715	0.176125	0.0990505	0.0314718	0.035403	-0.173765		0.0748354	173.299	0.531236	0.880203	0.397499	1.69933	1.73171	0.981301	0.70738	0.842503	0.581132	0.106889	-0.432687	-0.15649
			0.048325	116.043	0.193316	0.946498	0.828844	1.4194	1.42298	0.997481	0.287578	0.354764	0.220876	0.0546604	-0.203394	-0.0358982		0.0483322	150.471	0.0180234	0.999175	0.348504	2.54441	2.60228	0.97776	1.06174	1.58779	0.55154	0.423197	0.228241	0.213708
			0.0675115	433.037	0.314757	0.981821	0.0707879	1.08892	1.09201	0.997173	0.220667	0.260782	0.180969	0.0325851	0.20642	0.0340599		0.0176987	145.718	0.0114901	0.942183	0.48152	2.0436	2.07311	0.985766	0.348094	0.40631	0.28173	0.0455433	0.173524	0.168524
			0.0171581	117.945	0.569051	0.935889	0.767052	1.70974	1.71051	0.999554	0.345925	0.395072	0.29688	0.0400868	0.500886	0.064588		0.0855834	272.722	0.575659	0.685346	0.348381	0.708838	0.711839	0.995784	0.29219	0.311746	0.273456	0.0156427	0.194382	-0.0920315
			0.171814	336.588	0.665824	0.992453	0.103014	1.02926	1.04566	0.984313	0.210396	0.233165	0.189838	0.0177574	0.418682	0.0535998		0.0207301	338.376	0.575731	0.967262	0.35084	1.0997	1.71739	0.640336	0.621298	1.15778	0.254085	0.387859	0.168409	-0.194677
			0.0116149	622.405	0.104915	0.99511	0.122497	0.645484	0.645505	0.999969	0.130562	0.168781	0.0923458	0.0312044	0.141432	0.0253067		0.0335294	310.157	0.577332	0.328345	0.335504	1.75374	1.76106	0.995843	0.72288	0.88694	0.560826	0.133143	0.114522	-0.0179857
			0.0389243	365.93	0.203893	0.472533	0.274535	1.81443	1.82068	0.996564	0.367839	0.557608	0.178915	0.154602	-0.195916	-0.0374615		0.0111792	529.399	0.0154517	0.997522	0.00694265	1.00684	1.01731	0.989706	0.203693	0.303636	0.110585	0.063414	0.230372	0.215946
			0.0150082	411.082	0.326585	0.99591	0.127097	1.65682	1.65737	0.999666	0.335192	0.416842	0.253616	0.066637	0.251879	-0.0295807		0.151049	474.721	0.325843	0.998162	0.0418542	1.75254	2.26283	0.774487	0.550019	0.855215	0.217055	0.286896	-0.154931	-0.218255
			0.0933482	315.286	0.0834324	0.245338	0.521161	0.891364	0.901643	0.988599	0.181678	0.332859	0.031883	0.122877	0.158285	0.0478541		0.0541034	251.926	0.0884634	0.999878	0.250041	1.38658	1.40315	0.988187	0.362189	0.496107	0.15805	0.128502	0.195919	0.211676
			0.319015	389.912	0.0629765	0.0288566	0.409137	0.899397	0.939051	0.957772	0.187264	0.238662	0.141213	0.0399629	0.135663	0.0418435		0.00358864	123.494	0.664345	0.797696	0.498028	1.53094	1.53367	0.998221	0.405299	0.499214	0.260678	0.0910137	0.442283	0.113751
			0.00123865	176.043	0.0377441	0.2949	0.646887	2.47499	2.475	0.999995	0.500607	0.623946	0.377269	0.100705	0.159419	0.0485221		0.0362649	162.828	0.597344	0.925299	0.427057	1.77966	1.80625	0.985279	0.478504	0.562774	0.337716	0.0885341	0.450371	0.161004
			0.713007	304.652	0.0154636	0.628679	0.505784	5.81075	7.23067	0.803625	0.171054	0.276145	0.0231884	0.0870499	0.247672	0.133583		0.133054	216.623	0.324016	0.330725	0.442641	0.650431	1.0657	0.610334	0.381155	0.704045	0.172062	0.231608	-0.21757	-0.161026
			0.147975	334.136	0.39472	0.686326	0.285694	2.79449	2.88209	0.969605	0.177695	0.343169	0.0504514	0.0829377	0.175308	0.0705649		0.0708548	301.721	0.0455747	0.966711	0.215694	1.2624	1.27522	0.989949	0.522421	0.688316	0.360038	0.134042	0.247362	0.225455
			2.27214	362.72	0.286645	0.798269	0.211218	1.95144	2.73687	0.713017	0.129911	0.288401	0.014914	0.0907767	0.251161	0.00114556		0.010608	153.176	0.0497579	0.53195	0.492723	1.68058	1.68297	0.99858	0.691457	1.28749	0.0960793	0.486392	0.221763	0.182649
			0.0149387	130.22	0.245856	0.929375	0.425793	4.0368	4.07771	0.989967	0.242978	0.412288	0.115179	0.0977183	0.261262	0.000367314		0.0233794	253.551	0.336234	0.946179	0.337472	2.61349	3.30135	0.791645	0.215481	0.426833	0.00546808	0.10764	0.391459	0.170392
			0.0109754	97.478	0.437778	0.471944	0.440039	2.38923	2.40635	0.992889	0.186301	0.243437	0.0542577	0.0688259	0.113979	0.0238878		0.270981	444.21	0.342674	0.0636987	0.086769	0.666327	0.888287	0.750126	0.10684	0.202502	0.0537175	0.0500394	0.134717	0.094174
			0.0575095	256.219	0.64422	0.964947	0.128922	2.25736	2.29208	0.984852	0.215737	0.355332	0.0695634	0.111627	0.0171009	-0.174827		0.0189027	298.791	0.117188	0.999987	0.38515	1.19389	1.26636	0.942776	0.250791	0.282673	0.20828	0.0340573	0.295248	0.210779
			0.291565	298.38	0.0214608	0.252462	0.36011	1.03171	1.09028	0.94628	0.147705	0.303195	0.0173184	0.115226	0.055421	0.0396699		2.69999	205.507	0.670527	0.611716	0.476935	0.532829	0.81509	0.653705	0.201622	0.377651	0.0407321	0.132412	0.346649	0.0569487
			0.0157425	320.325	0.618943	0.56075	0.359566	2.85223	2.86045	0.997126	0.578015	1.04191	0.115227	0.378318	0.134366	-0.0855863		0.507211	537.754	0.229355	0.982642	0.0464424	0.5813	0.63563	0.914525	0.185154	0.354058	0.066071	0.106073	0.381467	0.222771
			0.00343912	378.749	0.268631	0.86213	0.421857	4.99553	5.08782	0.981861	0.181427	0.280474	0.0388644	0.0873166	0.17341	-0.081866		0.521096	102.753	0.7788	0.999998	0.643937	0.636891	0.694884	0.916543	0.189244	0.352749	0.0498265	0.12097	-0.632225	-0.22378
			0.0624074	193.66	0.797082	0.34461	0.320452	3.64894	4.45113	0.819777	0.171192	0.34273	0.0247778	0.109542	0.041912	-0.080984		0.0427109	205.792	0.394126	0.697577	0.401926	1.07524	1.12301	0.957461	0.293436	0.395255	0.160068	0.093585	0.270422	0.0821042
			0.0635537	81.1066	0.641884	0.947598	0.420947	2.22142	2.49244	0.891263	0.110038	0.232956	0.0131285	0.0678932	0.496586	0.00332243		0.0829025	384.163	0.607027	0.999991	0.377957	1.22489	1.26187	0.970689	0.31346	0.432899	0.148574	0.104811	0.553584	0.210704
			0.0414935	287.941	0.51917	0.941184	0.508735	1.04722	1.3469	0.777506	0.0802719	0.121827	0.0337015	0.0285104	0.412108	0.0639907		0.00701623	115.137	0.586271	0.524857	0.438442	1.8941	1.89494	0.999558	0.778799	1.35192	0.205906	0.46786	0.211894	-0.0464441
			2.31661	100.08	0.708746	0.94527	0.708371	1.27767	1.52029	0.840411	0.0962339	0.165525	0.0130226	0.0585186	0.480236	-0.0356163		0.13697	226.161	0.768544	0.109264	0.650721	1.25501	1.29735	0.967366	0.527473	0.587984	0.478563	0.0454178	0.0605212	-0.0698763
			0.0868084	304.472	0.2241	0.308592	0.528382	1.2412	1.31731	0.942228	0.0914522	0.231702	0.014273	0.0689198	0.106462	-0.079852		0.0403906	216.623	0.470882	0.987552	0.354439	1.19378	1.19716	0.997179	0.491629	0.610256	0.373928	0.0964831	-0.482182	-0.207508
			0.00422096	60.4533	0.0706216	0.999105	0.760727	2.45352	2.46162	0.996709	0.151003	0.260716	0.0372412	0.0781683	0.104219	0.018439		0.0100833	99.8584	0.880577	0.992192	0.806083	1.92654	2.8501	0.675956	0.209825	0.584226	0.0624399	0.144673	0.416123	-0.233141
			0.0303246	393.873	0.126126	0.290499	0.419442	4.90743	5.14559	0.953716	0.121365	0.355387	0.0195	0.0898486	-0.0232795	-0.0792486		0.107933	209.184	0.467029	0.96223	0.292037	3.01372	3.71132	0.812036	0.426944	0.822281	0.0656116	0.294771	0.10827	0.225912
			0.0149644	100.08	0.432494	0.952795	0.691077	1.52086	1.53815	0.988764	0.127605	0.157995	0.0738615	0.0331393	0.405341	-0.0373885		0.0240859	402.068	0.151891	0.986929	0.11225	1.93031	1.96238	0.983658	0.304442	0.430513	0.0655187	0.127654	0.187113	0.221575
			0.0271427	495.819	0.457441	0.86153	0.132799	2.40888	2.43843	0.987884	0.211659	0.377038	0.0672821	0.0913447	0.25446	-0.0202038		0.54144	300.357	0.0318172	0.745091	0.214279	1.37593	1.91851	0.717185	0.58522	0.983354	0.29255	0.250787	-0.123289	-0.110353
			0.115884	74.5951	0.770514	0.739161	0.392046	1.83106	1.90694	0.960211	0.185177	0.229483	0.109271	0.0478207	0.356957	-0.00371355		0.0339613	227.712	0.389808	0.901136	0.255578	1.17361	1.79759	0.65288	0.394996	0.805734	0.0858974	0.263203	0.00828546	0.151015
			0.0340381	256.924	0.56536	0.896391	0.361385	2.09787	2.14995	0.975776	0.208648	0.266221	0.125704	0.05464	0.317244	0.160911		0.154165	390.673	0.15314	0.113334	0.19417	0.694321	0.703446	0.987029	0.2879	0.310775	0.267526	0.0177447	0.0998874	0.0553471
			0.0781839	119.691	0.461542	0.944382	0.383788	1.99921	2.01337	0.992966	0.29477	0.479341	0.167503	0.114394	0.513379	0.00277027		0.224346	315.78	0.546	0.998555	0.31577	0.598587	0.619193	0.966722	0.251695	0.411842	0.0971947	0.128516	0.0724533	-0.228326
			0.164547	42.5556	0.238647	0.401122	0.682983	0.97801	1.02969	0.949813	0.137434	0.266447	0.0279466	0.0946424	0.391254	0.103339		0.0716873	421.442	0.308548	0.818508	0.0917644	1.05608	1.0713	0.985793	0.438273	0.761348	0.119369	0.262103	0.187221	0.221097
			0.0114049	67.2863	0.334993	0.789765	0.741695	1.37136	1.3721	0.999459	0.192473	0.232684	0.161037	0.026537	0.227738	0.151804		0.205238	135.714	0.0530783	0.241461	0.369611	1.11058	1.17813	0.94267	0.475013	0.584675	0.38386	0.0830205	-0.161645	-0.143973
			0.190679	246.859	0.497168	0.577781	0.33749	1.57755	1.63587	0.964354	0.229397	0.374225	0.138185	0.0954488	-0.0867731	0.0486904		0.00593287	445.265	0.239539	0.996308	0.135002	2.13508	2.41741	0.88321	0.233519	0.412604	0.102599	0.0952869	0.358298	0.217036
			0.0217288	466.561	0.304199	0.952061	0.101509	1.54858	1.54962	0.999335	0.221038	0.285396	0.170725	0.0425773	0.323405	0.163333		0.0492645	194.961	0.525019	0.941901	0.378226	2.71317	2.83496	0.95704	0.416472	0.730063	0.012245	0.23865	0.443211	0.168394
			0.0123771	369.227	0.499573	0.949042	0.315299	0.759555	0.760394	0.998896	0.105804	0.141598	0.0828412	0.0227021	0.381826	0.0630208		0.000184139	137.858	0.111795	0.945964	0.461206	2.08588	2.28489	0.912902	0.348926	0.650696	0.0618977	0.214614	0.204009	0.226923
			0.0430273	195.246	0.13415	0.291449	0.745073	1.74172	1.74771	0.996571	0.257348	0.43352	0.136345	0.109187	0.334046	0.0875063		0.0810397	513.767	0.38955	0.99765	0.11864	2.34196	3.16087	0.740924	0.550298	1.00532	0.226642	0.267283	0.459618	0.215814
			0.0366907	409.618	0.444691	0.983356	0.122074	2.67924	2.68347	0.998426	0.388803	0.836864	0.104031	0.30086	-0.0615576	-0.156456		0.0771568	394.26	0.558828	0.999912	0.295531	0.595394	0.816464	0.729235	0.182638	0.289842	0.0902378	0.0750707	0.103758	-0.222768
			0.0237916	581.076	0.118809	0.0770851	0.147092	1.66256	1.6641	0.999075	0.336487	0.463195	0.209986	0.103372	-0.0657777	-0.0704992		0.034174	153.176	0.741751	0.999941	0.648337	2.05764	2.35797	0.872632	0.267808	0.433682	0.0972407	0.104446	0.230059	-0.224884
			0.331032	219.517	0.573633	0.317251	0.468377	1.69772	2.82829	0.600266	0.49584	0.882867	0.261261	0.275716	-0.157932	0.0351027		0.0444497	433.246	0.408704	0.850989	0.160291	2.22647	2.28539	0.97422	0.277617	0.528885	0.133264	0.114015	0.412541	0.223844
			0.153672	123.704	0.316071	0.931653	0.505737	0.759245	0.765153	0.992279	0.154366	0.206738	0.10279	0.04244	0.453039	0.162786		0.0817276	135.714	0.0707397	0.958256	0.356878	1.16828	1.48442	0.787027	0.174636	0.279915	0.0958691	0.0717176	0.158294	0.17631
			0.277337	314.595	0.578524	0.999228	0.103034	1.06359	1.11293	0.955663	0.22178	0.28149	0.168724	0.0462764	0.418753	0.154382		0.0112006	227.712	0.770331	0.585649	0.643363	0.709467	0.709519	0.999926	0.29164	0.33399	0.249305	0.0345726	0.357045	0.0495868
			0.0216622	521.099	0.391092	0.976808	0.128912	0.569784	0.569829	0.999922	0.115254	0.126714	0.103799	0.00935519	0.23591	-0.0701029		0.206578	214.992	0.780736	0.712517	0.647134	0.924514	0.96288	0.960154	0.390534	0.436787	0.354795	0.0342889	0.372693	-0.100251
			0.108033	297.391	0.367034	0.914354	0.16237	1.03668	1.04354	0.993425	0.210609	0.253157	0.168986	0.0343688	0.359597	0.0382381		3.1006	280.985	0.707296	0.99327	0.561318	0.806849	0.990272	0.814776	0.202416	0.464107	0.0577675	0.160954	0.595262	0.198765
			0.0438554	299.106	0.349661	0.998227	0.305661	0.633093	0.633406	0.999506	0.128095	0.186546	0.0696863	0.0477078	0.266996	-0.037056		0.000202896	525.841	0.25216	0.537093	0.00307554	1.39178	1.40843	0.988175	0.38877	0.465269	0.340817	0.0493375	0.0140959	-0.0497707
			0.440997	191.17	0.504565	0.999496	0.230363	0.743748	0.783348	0.949448	0.155774	0.158767	0.150435	0.00378498	0.379536	-0.035718		0.178791	184.13	0.295292	0.996065	0.307532	0.747635	1.24138	0.602263	0.261439	0.393412	0.181878	0.0803169	0.144826	0.201748
			0.127073	317.365	0.431797	0.839315	0.154261	1.41352	1.44267	0.979796	0.289836	0.42379	0.159812	0.107804	0.2522	-0.0566517		0.0346688	179.288	0.512304	0.94515	0.354458	2.95811	3.4875	0.848204	0.909591	1.74896	0.255253	0.632661	-0.0157879	0.226953
			0.0300489	110.138	0.842035	0.280026	0.708574	0.738287	0.738561	0.999629	0.149367	0.234611	0.0641594	0.0695866	0.260123	0.0671242		1.49697	342.511	0.645191	0.857238	0.439689	0.531507	0.812407	0.654236	0.203422	0.349429	0.0559845	0.10576	0.471811	0.134377
			0.0130838	96.7252	0.510827	0.974126	0.409444	4.33761	4.53959	0.955506	0.159748	0.331915	0.058239	0.0802865	0.329112	-0.0446306		0.140251	314.104	0.164218	0.0847254	0.260943	1.51448	1.58976	0.952645	0.450738	0.802739	0.248542	0.227375	0.130073	0.0986031
			0.00487911	202.676	0.0505016	0.194985	0.606148	4.1116	4.16616	0.986904	0.160789	0.291752	0.0644021	0.069247	0.127142	0.0470388		0.00838939	421.859	0.429221	0.530951	0.111254	1.09155	1.09405	0.99772	0.310207	0.348484	0.274504	0.0331017	0.063782	-0.0480981
			0.099135	565.845	0.138794	0.985657	0.0619975	3.16164	3.72417	0.84895	0.183428	0.402355	0.0314139	0.107083	0.18645	0.145956		0.0620492	155.079	0.212205	0.999991	0.546027	2.94076	3.05122	0.963799	1.23907	1.29677	1.2088	0.0408227	0.380799	0.20996
			0.0298094	319.202	0.140851	0.49382	0.471362	2.83463	2.87107	0.987306	0.197747	0.258211	0.157498	0.0318122	0.172505	0.0497128		0.0875959	330.661	0.703087	0.998746	0.529641	0.938088	0.949568	0.98791	0.388746	0.625037	0.155601	0.19166	0.198073	-0.228046
			0.0104658	87.7306	0.203856	0.883145	0.646179	3.19254	3.26975	0.976386	0.266117	0.349388	0.199922	0.0570739	0.403964	0.160006		0.152146	283.479	0.370152	0.926953	0.225238	1.34687	1.99505	0.675106	0.286416	0.378339	0.17105	0.0750433	-0.177516	-0.240846
			6.50509	99.347	0.868039	0.978646	0.359236	0.935052	1.06706	0.876286	0.0862548	0.233857	0.00659769	0.0794451	0.587192	0.14305		0.0332038	294.639	0.184653	0.95624	0.413217	2.01188	2.03632	0.987998	0.320795	0.391904	0.127132	0.093027	0.349188	0.226388
			0.0148318	173.984	0.624894	0.732982	0.429026	2.22237	2.26204	0.982461	0.178885	0.268745	0.10656	0.0570421	0.286922	-0.00298142		0.0874558	427.248	0.200703	0.958864	0.0897281	0.650706	1.0066	0.646437	0.364999	0.68052	0.147006	0.228463	-0.111955	-0.190226
			0.0194371	392.6	0.0999519	0.522156	0.456735	3.37965	3.41182	0.990572	0.270498	0.330718	0.221996	0.0354563	0.0284382	-0.030323		0.0868722	161.017	0.487103	0.999892	0.46851	1.7717	1.83596	0.964997	0.745866	1.12866	0.380678	0.305618	0.526533	0.211601
			0.0360896	326.448	0.134591	0.432656	0.475862	3.01117	3.08183	0.977071	0.248744	0.356051	0.147976	0.079691	0.00301752	-0.0632272		0.000401743	455.424	0.073126	0.995826	0.0828834	1.07643	1.08586	0.99132	0.204456	0.31138	0.0632758	0.0975464	0.262244	0.217404
			0.0171027	133.22	0.562843	0.499506	0.398677	1.45347	1.4579	0.996965	0.145023	0.177188	0.0953856	0.0271512	0.39327	0.1169		0.510064	363.288	0.327201	0.913829	0.142353	0.892224	1.17463	0.759582	0.259836	0.488245	0.044857	0.157484	0.179392	0.227091
			3.44097	256.196	0.521172	0.965597	0.15368	0.977959	1.54253	0.633996	0.120772	0.252751	0.0207367	0.0941311	0.394994	-0.0203591		0.0143873	184.13	0.496182	0.95231	0.38283	1.71331	1.73433	0.987882	0.35329	0.373508	0.336279	0.0138704	0.438528	0.17334
			0.0509279	316.317	0.230016	0.107984	0.466966	3.0364	3.10536	0.977793	0.303516	0.359992	0.259835	0.0348155	0.153721	0.0595649		0.0173647	530.727	0.364751	0.827156	0.0884041	1.46645	1.52345	0.962585	0.382332	0.602331	0.0377955	0.226256	0.403906	0.221882
			2.7824	43.5935	0.902386	0.997162	0.832097	0.641163	0.776958	0.825223	0.0797603	0.158386	0.0245842	0.0512283	-0.667323	-0.03036		0.118637	161.017	0.770796	0.745878	0.633117	0.671237	0.680569	0.986287	0.278469	0.470918	0.0885761	0.156101	0.445675	0.213324
			0.0690248	453.621	0.497223	0.738668	0.182189	1.57748	1.61952	0.974042	0.217365	0.257431	0.190373	0.0279471	0.29661	-0.00365493		0.0187498	184.13	0.410992	0.341921	0.412043	1.51031	1.5163	0.996046	0.451189	0.565964	0.338851	0.11094	-0.124059	0.00101071
			0.110723	119.079	0.407696	0.716122	0.47058	1.4789	1.50317	0.983852	0.201973	0.287322	0.119422	0.0658374	0.273988	-0.0609139		0.0309404	474.721	0.470959	0.992581	0.15664	1.09765	1.33837	0.820138	0.271103	0.497565	0.0609654	0.190792	-0.0211626	-0.211718
			0.0539341	532.88	0.359973	0.974487	0.0102935	3.95056	4.12511	0.957685	0.516709	0.838645	0.022921	0.332507	-0.244976	-0.152962		0.0663705	169.534	0.683612	0.979595	0.565266	1.30811	1.32993	0.983593	0.355081	0.384842	0.308915	0.0281767	0.213156	-0.201965
			0.152703	94.944	0.666579	0.90797	0.780391	0.955592	0.980172	0.974923	0.139571	0.242938	0.0719565	0.0661084	0.427491	0.0162611		0.300339	142.462	0.663452	0.83146	0.489041	0.54517	0.565089	0.964751	0.157108	0.295379	0.0522942	0.096556	0.461944	0.125229
			0.217076	389.912	0.0629765	0.0718024	0.409137	0.785322	0.795747	0.9869	0.109075	0.16339	0.0674851	0.0383707	0.124555	0.0444903		0.00709912	115.137	0.0568691	0.968254	0.531372	1.37092	1.40411	0.97636	0.373381	0.557914	0.156699	0.160423	-0.3053	-0.23888
			0.0081951	404.838	0.162449	0.999667	0.246045	1.74345	1.74872	0.996987	0.243281	0.296712	0.204639	0.033418	0.272517	0.155101		0.0373056	387.81	0.445437	0.991839	0.261988	1.39608	1.40343	0.994761	0.575871	0.944506	0.209251	0.30017	0.464904	0.197436
			0.0386742	313.654	0.628889	0.369108	0.373179	4.31323	4.3738	0.986153	0.880585	0.894628	0.872418	0.00997416	0.236706	0.0312323		0.024754	461.819	0.506907	0.976235	0.213522	1.18164	1.18288	0.998956	0.486052	0.605969	0.366473	0.0977741	0.0193273	-0.199862
			0.0184475	84.3947	0.933944	0.199319	0.539888	1.01652	1.0167	0.999819	0.205631	0.230528	0.180759	0.0203182	-0.253023	-0.0549697		0.0916731	321.669	0.535523	0.999981	0.367915	0.922932	1.38637	0.665718	0.506368	0.946747	0.192985	0.320557	-0.547383	-0.224477
			0.013491	101.153	0.770223	0.178622	0.240053	2.5398	2.54511	0.997915	0.51443	0.949086	0.0804897	0.354603	0.0024389	0.0705264		0.174024	314.104	0.485497	0.96053	0.270807	1.02704	1.06662	0.962892	0.43301	0.547337	0.32953	0.0892495	0.473927	0.226061
			0.068792	362.348	0.382391	0.792927	0.250809	1.40289	1.40956	0.995267	0.284656	0.309179	0.261032	0.0196665	0.0950524	-0.163614		0.195923	555.038	0.382904	0.912059	0.0772347	1.10472	1.16265	0.95018	0.469968	0.489413	0.454095	0.0146377	0.435205	0.227052
			0.179026	166.8	0.303943	0.944939	0.646767	1.48396	1.53641	0.965865	0.307226	0.326881	0.294643	0.0140791	-0.320414	0.0237761		0.20096	159.92	0.0973614	0.746553	0.332262	0.54428	0.552594	0.984954	0.226004	0.300623	0.153664	0.0600172	0.222896	0.213404
			0.0587761	134.271	0.69506	0.515606	0.451121	1.34703	1.35148	0.996711	0.273057	0.325382	0.221331	0.0424808	0.230767	-0.030908		0.195058	199.128	0.107004	0.988012	0.47371	0.786848	0.814462	0.966096	0.331	0.494159	0.175409	0.130239	0.301735	0.194257
			0.0804615	414.562	0.511	0.900354	0.00402447	0.540634	0.541161	0.999027	0.109423	0.122221	0.0966956	0.0104207	-0.0359338	0.161164		0.0320956	206.929	0.179726	0.689967	0.354426	1.68466	1.69037	0.996622	0.694042	0.769526	0.620123	0.0610034	-0.0261179	-0.0934171
			0.269592	348.957	0.487598	0.753942	0.100263	0.786449	0.804948	0.977019	0.161566	0.194721	0.130905	0.0261127	0.321287	0.00506053		0.326206	354.793	0.547322	0.92295	0.302024	0.70878	0.75376	0.940325	0.303669	0.382873	0.236792	0.060271	0.0148335	-0.240827
			0.107167	148.067	0.874271	0.994083	0.437876	0.858617	0.862969	0.994957	0.174255	0.242562	0.106535	0.0555346	0.45257	-0.0514003		0.0749365	513.196	0.512046	0.989678	0.240165	1.13924	1.14873	0.991736	0.470884	0.478529	0.46584	0.00549715	0.493536	0.220613
			0.306185	343.461	0.47774	0.913448	0.387754	0.632751	0.706527	0.89558	0.137932	0.260584	0.0252279	0.0963409	0.305017	0.0172823		0.107768	291.638	0.712842	0.431023	0.541338	0.558131	0.564595	0.988551	0.231191	0.416113	0.0480397	0.15027	-0.10649	-0.179191
			0.0112568	92.0797	0.741734	0.736333	0.563249	5.65828	5.97441	0.947087	0.155938	0.334149	0.0114385	0.0885236	0.379082	0.00651553		0.00108012	245.716	0.662631	0.986959	0.511788	11.4158	11.5467	0.988661	0.364771	0.599861	0.204199	0.107329	0.175168	0.156931
			0.00431073	70.5	0.837729	0.9783	0.721182	3.68266	3.72024	0.989901	0.146157	0.237443	0.0348251	0.069995	0.537363	0.009715		0.0166989	278.551	0.152588	0.91708	0.266179	4.02597	4.35455	0.924545	0.30856	0.567843	0.152785	0.134896	0.159684	0.159684
			0.0147323	175.576	0.496165	0.733193	0.678205	2.80169	2.80988	0.997084	0.155638	0.200374	0.0475872	0.0458676	0.340723	0.0738726		0.681546	191.26	0.145086	0.895815	0.356685	3.08536	3.2845	0.939371	0.22324	0.556688	0.0139581	0.186031	0.158993	0.158993
			0.190687	108.612	0.730092	0.731026	0.465678	4.83269	5.39068	0.89649	0.393534	1.1203	0.0900978	0.352346	0.335646	-0.0090136		0.0255029	646.785	0.0427409	0.995921	0.0540806	3.78239	3.99039	0.947876	0.384261	0.485907	0.214982	0.085529	0.154265	0.154265
			0.038022	208.065	0.727424	0.986748	0.262908	3.33342	3.45772	0.964051	0.24026	0.38804	0.153476	0.074588	0.455253	0.0359918		0.0181776	395.053	0.62372	0.999367	0.430209	4.3648	4.49171	0.971747	0.43621	0.620523	0.327127	0.0971316	0.208111	0.147577
			0.0490079	467.277	0.379218	0.876643	0.271751	2.30372	2.32927	0.989032	0.158413	0.199222	0.126049	0.0264061	0.213772	-0.0810748		0.012249	395.053	0.555144	0.96959	0.327241	3.66648	3.73066	0.982796	0.348542	0.53885	0.166475	0.118196	0.172415	0.130917
			0.00378568	285.63	0.666561	0.944325	0.0449007	4.62934	4.69239	0.986563	0.361316	0.445279	0.13161	0.114053	0.0503295	-0.174684		0.729421	264.807	0.204918	0.985365	0.302391	1.45359	1.73423	0.838172	0.200558	0.55931	0.0366543	0.188412	-0.159466	-0.169805
			0.00984294	490.856	0.353531	0.927151	0.17032	1.08233	1.11355	0.971964	0.112282	0.176632	0.0579878	0.0377477	0.235957	-0.0317258		0.019882	225.011	0.859419	0.99096	0.787264	2.81845	2.88693	0.97628	0.3945	0.522693	0.243438	0.0952541	0.346502	0.140603
			0.0988241	370.625	0.230684	0.157078	0.383803	0.926638	0.958308	0.966952	0.110992	0.187815	0.00924928	0.0646031	0.0983577	0.016271		0.0128117	458.935	0.0470795	0.995779	0.195875	3.05897	3.59069	0.851915	0.454934	0.795802	0.180547	0.205721	0.143788	0.143788
			0.0620284	39.2343	0.0976206	0.539973	0.84186	3.33501	3.37139	0.989209	0.483654	0.932324	0.21231	0.297684	0.208215	-0.133772		3.60649	297.023	0.493395	0.92973	0.29857	0.798195	1.31639	0.606352	0.199993	0.346386	0.0867524	0.115912	-0.09137	-0.172486
			0.111994	307.778	0.411722	0.832988	0.10283	1.96797	2.03457	0.967268	0.268514	0.304883	0.21231	0.0383324	-0.255243	-0.00222815		0.802286	371.269	0.626474	0.966136	0.45246	0.943949	1.2	0.786627	0.181207	0.330239	0.019153	0.113248	-0.0652599	-0.171836
			2.78288	400.272	0.250452	0.998349	0.207072	0.586056	0.92831	0.631316	0.104917	0.247778	0.0253054	0.0857467	-0.320878	-0.0369562		0.0746632	604.816	0.0315944	0.916739	0.0773735	1.24294	1.64485	0.755653	0.228474	0.388136	0.0599703	0.12734	0.159676	0.159676
			0.0368728	60.4533	0.63488	0.665288	0.363978	2.63661	2.65346	0.993648	0.355113	0.497228	0.202289	0.116282	-0.296481	-0.025525		0.415259	100.628	0.292494	0.968486	0.434296	0.544145	0.645478	0.84301	0.106017	0.143521	0.0619809	0.0323437	-0.118111	-0.171687
			0.0262808	267.638	0.00581422	0.482649	0.546607	1.39988	1.40105	0.999168	0.195966	0.221129	0.17266	0.0215144	0.117292	0.0497162		0.0458303	157.909	0.0439447	0.96029	0.41398	1.83514	1.87589	0.978273	0.421996	0.528109	0.338575	0.0746056	0.15955	0.15955
			0.0997665	527.467	0.182044	0.870885	0.264028	1.75193	2.14138	0.818129	0.406869	0.776166	0.0900877	0.282541	-0.0975187	-0.0216797		0.0685661	166.113	0.171666	0.860841	0.2579	1.34476	1.36802	0.982997	0.327025	0.449057	0.233386	0.0785606	0.0987801	0.0987801
			0.242713	647.733	0.23181	0.990936	0.00641743	0.513355	0.519604	0.987973	0.104677	0.167045	0.0431504	0.0505834	0.182296	-0.0659964		0.0398968	525.294	0.336938	0.998662	0.17856	1.38599	1.43353	0.966839	0.303745	0.392351	0.179206	0.0805352	-0.1081	-0.159119
			0.042901	256.219	0.572008	0.606106	0.222981	2.22705	2.24906	0.990211	0.453423	0.783803	0.126012	0.26855	-0.0922629	-0.142269		0.00841399	271.882	0.470447	0.992873	0.252382	1.03389	1.1315	0.913729	0.233028	0.372157	0.0344299	0.142189	0.168794	0.141762
			0.0296331	123.704	0.608738	0.422533	0.404993	2.66992	2.70563	0.986803	0.544847	1.01921	0.0753021	0.385363	0.0881644	-0.030677		0.16572	561.74	0.097185	0.837554	0.0558361	0.777795	0.839509	0.926488	0.175175	0.250893	0.0524811	0.0822867	0.0929942	0.0929942
			0.196715	99.347	0.863406	0.989803	0.0954451	0.969721	0.98912	0.980387	0.198757	0.257227	0.142902	0.0467095	0.520538	0.147894		0.116844	352.198	0.0736881	0.779347	0.149316	1.11677	1.16638	0.957464	0.387102	0.459547	0.325791	0.0551703	0.0793046	0.0793046
			0.587429	546.329	0.0208352	0.0473664	0.256032	0.643533	0.688992	0.934021	0.136294	0.150359	0.12836	0.00997235	0.0602242	0.057289		0.0836056	537.325	0.274669	0.705027	0.0998434	1.26126	1.31458	0.959441	0.436576	0.688223	0.196895	0.200762	-0.115852	-0.157014
			0.0156773	547.05	0.16305	0.709982	0.139099	5.13163	5.19759	0.98731	0.171869	0.255835	0.0552503	0.0646377	0.0666771	0.07551		0.019295	384.828	0.70497	0.953161	0.549179	1.30184	1.30645	0.996467	0.439306	0.762234	0.117413	0.263248	0.248995	0.125039
			0.128956	181.798	0.0194284	0.357396	0.692561	2.85966	3.70249	0.77236	0.154721	0.304016	0.017499	0.0895094	0.274316	0.0971109		0.183281	156.702	0.0479705	0.989753	0.423869	0.616694	0.636851	0.968349	0.212137	0.231494	0.197304	0.0143201	-0.152497	-0.152497
			0.00473592	132.197	0.296381	0.932702	0.508467	3.67703	3.70894	0.991397	0.183994	0.252618	0.121038	0.0409229	0.426237	0.162826		0.0648028	373.986	0.139346	0.931642	0.157566	1.19578	1.21438	0.984683	0.406741	0.450478	0.367178	0.0341352	0.159927	0.159927
			0.119906	60.1827	0.894355	0.858046	0.343703	2.04402	2.34124	0.87305	0.14484	0.288089	0.0352845	0.0742439	-0.119383	0.108685		0.0278393	231.663	0.0123296	0.936848	0.265269	1.65048	1.66225	0.992921	0.558283	0.830656	0.288551	0.221321	-0.172534	-0.172534
			0.162984	115.764	0.0875305	0.954559	0.873901	1.60548	1.89571	0.846904	0.120417	0.207088	0.0565845	0.0514853	0.340576	0.163359		0.0414108	225.011	0.344508	0.948617	0.0601234	1.06153	1.06797	0.993968	0.358815	0.51123	0.207846	0.12386	-0.155572	-0.136106
			0.0166926	353.122	0.415447	0.840096	0.128361	1.87585	1.90786	0.983223	0.133585	0.216885	0.0530098	0.0495404	0.239975	-0.0566133		0.122527	258.763	0.454729	0.895172	0.339874	0.594886	0.603202	0.986214	0.202138	0.234881	0.171261	0.026006	-0.0535159	-0.120342
			3.11e-05	275.956	0.612046	0.91871	0.235751	2.95848	3.27943	0.90213	0.198437	0.359137	0.0639866	0.101577	0.472669	0.162206		0.547367	270.014	0.535411	0.919942	0.387564	0.696977	0.920824	0.756906	0.221185	0.303496	0.134002	0.0730502	-0.0515443	-0.127289
			0.00339487	238.158	0.227351	0.794691	0.457204	2.22909	2.26178	0.985547	0.19082	0.316002	0.128546	0.0629326	0.26703	0.0449593		0.110176	213.464	0.370678	0.630863	0.422296	0.769709	0.7974	0.965273	0.167255	0.235407	0.0617132	0.0676293	-0.0197332	-0.0601429
			0.0668274	627.084	0.0689577	0.28736	0.123363	1.26583	2.01525	0.628126	0.140296	0.300045	0.0347709	0.0932144	0.0959195	0.032706		0.00257944	112.506	0.914167	0.758419	0.871397	2.18752	3.21424	0.680571	0.220057	0.359393	0.11671	0.0746091	0.384406	0.149467
			0.0375914	164.451	0.667221	0.997666	0.481532	1.32007	1.48481	0.889047	0.0996449	0.250877	0.0113724	0.0914918	0.509178	-0.0374743		0.600552	171.363	0.76681	0.922374	0.641277	1.59345	1.95741	0.814059	0.206399	0.352816	0.044899	0.121522	-0.0573283	-0.172376
			0.570066	270.355	0.324943	0.768203	0.407262	1.30338	1.5149	0.860378	0.147532	0.250343	0.0436864	0.0823058	0.188538	-0.0594817		0.0369931	221.61	0.69548	0.976509	0.562496	1.51968	1.75378	0.866512	0.185312	0.335386	0.102585	0.0814796	0.297041	0.158431
			0.376192	524.833	0.272069	0.812672	0.139771	1.25034	1.44022	0.868162	0.137392	0.198041	0.0647061	0.0520474	-0.06522	-0.109497		0.0601428	112.506	0.457021	0.934099	0.44198	1.22549	1.60796	0.76214	0.188736	0.317758	0.0116945	0.100005	-0.0602299	-0.13151
			0.0136817	700.528	0.0167979	0.983114	0.0118778	1.74711	1.77314	0.985323	0.189013	0.299291	0.120768	0.0621017	-0.00135489	0.0291438		0.0435892	362.82	0.504431	0.98087	0.250585	1.79747	1.89396	0.949054	0.282832	0.473392	0.152108	0.128872	0.17752	0.135553
			0.0906748	114.584	0.00703291	0.904766	0.760756	1.79405	1.92631	0.931341	0.192787	0.347442	0.109641	0.0825839	0.0795235	-0.172929		0.0138687	168.758	0.696187	0.997062	0.598379	1.24407	1.24459	0.999578	0.302155	0.575421	0.131274	0.175724	-0.0441463	-0.157439
			0.0601382	80.3413	0.894748	0.219479	0.657125	2.21991	2.27266	0.976787	0.227454	0.457269	0.00808827	0.16996	0.078204	0.0648992		0.00331983	300.202	0.358857	0.392966	0.354897	2.91382	2.9218	0.99727	0.679754	0.916765	0.523654	0.148099	-0.0147978	0.00219859
			0.0187587	207.262	0.166022	0.326671	0.357923	1.43072	1.49908	0.954398	0.124843	0.271217	0.0146072	0.0951458	0.0907065	0.0686672		0.00708093	302.722	0.156339	0.789602	0.220926	2.24859	2.25009	0.999336	0.757335	0.848107	0.666898	0.0739787	-0.164719	-0.164719
			0.0532224	171.731	0.424182	0.582031	0.59109	0.922994	0.963095	0.958362	0.11599	0.169472	0.0401416	0.0470826	0.315594	0.0130082		0.112215	390.056	0.158082	0.934949	0.0976631	2.61359	3.06917	0.85156	0.387685	0.704557	0.0106044	0.23991	0.159949	0.159949
			0.0337746	63.8334	0.346152	0.606655	0.732835	0.939727	0.940271	0.999421	0.132242	0.158453	0.110888	0.0181614	0.252435	0.130843		0.0197378	196.483	0.279134	0.923615	0.212618	1.32013	1.36572	0.966619	0.316966	0.480697	0.208254	0.101455	-0.135419	-0.128363
			0.0483835	133.22	0.776092	0.972867	0.0471677	0.887373	0.899941	0.986036	0.125019	0.170197	0.0953078	0.0280811	0.489304	0.140872		0.0151376	427.669	0.184319	0.148116	0.0527456	3.63709	3.66776	0.991637	0.841999	0.930999	0.768825	0.0651387	-0.0862019	-0.0862019
			0.1911	323.674	0.569993	0.846233	0.0914446	0.870033	0.878024	0.990898	0.126587	0.200788	0.0771702	0.0461514	0.32536	0.105844		0.0301678	528.776	0.474924	0.75099	0.2175	1.70252	1.75072	0.972467	0.381148	0.41608	0.314165	0.0416349	0.0769915	0.148799
			0.215246	519.195	0.0764503	0.82291	0.301572	1.12788	1.17933	0.95637	0.162937	0.184822	0.138667	0.0209893	0.0929408	0.0438104		0.0522458	156.298	0.129995	0.959089	0.375639	1.20472	1.29934	0.927177	0.309135	0.479343	0.168731	0.121125	0.148933	0.159598
			0.0444571	200.437	0.210092	0.998936	0.708764	4.73051	4.83799	0.977785	0.971311	1.12047	0.83664	0.116327	0.127426	0.0492913		0.0749917	282.163	0.366849	0.677913	0.294386	0.872898	0.882725	0.988867	0.296071	0.341252	0.253096	0.0360231	-0.101692	-0.154275
			0.0185214	201.545	0.0327225	0.627409	0.459368	0.834466	0.834574	0.999871	0.168798	0.209069	0.128542	0.0328747	0.00660654	0.00853446		0.137149	483.12	0.151345	0.76528	0.130842	1.03084	1.08362	0.951294	0.358884	0.40996	0.319653	0.0378075	-0.083625	-0.0887062
			0.166407	180.799	0.556272	0.937813	0.347553	0.799868	0.807392	0.990681	0.1628	0.198591	0.128024	0.0288175	0.493269	0.163005		0.129061	413.066	0.0940021	0.182993	0.17091	0.832073	0.856851	0.971082	0.285683	0.3222	0.254726	0.0278256	0.0204619	0.0216311
			0.070165	339.715	0.617577	0.992975	0.139966	1.1831	1.18767	0.996153	0.239917	0.31401	0.16644	0.0602468	0.414819	0.0533658		0.0332934	301.884	0.283004	0.444374	0.28043	1.12763	1.13194	0.996188	0.380591	0.466329	0.29582	0.0696133	-0.091976	-0.127071
			0.00399726	73.5446	0.714655	0.992342	0.590596	2.89046	2.89085	0.999864	0.584693	0.998873	0.170566	0.338155	0.494082	-0.0400602		0.161171	395.053	0.762597	0.969226	0.635516	0.603602	0.618947	0.975207	0.20665	0.254111	0.162632	0.0374255	0.379963	0.159058
			1.19704	85.4938	0.711908	0.959067	0.580347	3.78447	3.9443	0.959478	0.191339	0.956695	0.00752419	0.278796	0.480059	-0.0470462		0.0136519	363.168	0.134392	0.965977	0.265242	4.41424	4.64909	0.949485	0.524018	0.600836	0.359238	0.09667	0.159266	0.159266
			2.00657	117.945	0.781901	0.973751	0.409164	1.39878	2.33079	0.600131	0.0895206	0.240387	0.00719321	0.0712264	0.468223	0.0313398		0.0749978	405.02	0.622155	0.9835	0.43941	1.18258	1.21277	0.975101	0.175909	0.248378	0.0985588	0.0540431	-0.0624529	-0.170115
			0.942489	628.714	0.0958034	0.853329	0.128915	3.70222	4.66247	0.794045	0.274111	0.897189	0.0381028	0.292141	0.0437998	0.0423281		3.78192	101.255	0.107331	0.970449	0.44158	0.687563	1.00798	0.682123	0.131166	0.262694	0.0331963	0.0898409	0.138342	0.131249
			0.0152104	505.158	0.527328	0.886301	0.0886938	3.45964	3.62261	0.955014	0.184998	0.326186	0.0181207	0.0974562	0.307669	0.0687209		0.636863	360.018	0.316282	0.995323	0.0346095	1.02627	1.44643	0.709524	0.29998	0.589815	0.0797739	0.209294	-0.159833	-0.156019
			0.0283262	205.541	0.183307	0.895185	0.531314	2.99341	3.07115	0.974686	0.208057	0.289624	0.0841888	0.0608358	0.244278	-0.00925105		0.0709631	257.045	0.0469019	0.956298	0.23509	1.03728	1.0602	0.978385	0.35435	0.570342	0.143501	0.174295	0.159696	0.159696
			26.8876	549.28	0.292372	0.913548	0.0094853	1.98293	2.5299	0.783796	0.226046	0.625631	0.0100948	0.225248	-0.312866	-0.17343		0.000561249	416.271	0.277303	0.588332	0.251413	1.45935	1.45936	0.999998	0.491299	0.689759	0.29284	0.162041	0.0213642	0.0390493
			0.0188129	104.433	0.803912	0.795789	0.383004	5.26696	5.43088	0.969816	0.57415	0.956483	0.397514	0.19866	0.365494	-0.0108111		0.514522	651.076	0.364577	0.986823	0.0413706	1.00698	1.54587	0.651401	0.12583	0.268555	0.0288724	0.0785909	-0.116201	-0.169536
			0.0335105	105.493	0.527646	0.865141	0.655493	1.16476	1.26955	0.917453	0.126796	0.218657	0.0781905	0.0486817	0.437202	-0.0207684		0.0155773	371.439	0.496842	0.870451	0.258186	3.69692	3.81186	0.969846	0.680744	1.03027	0.371849	0.213228	0.0784964	0.157783
			3.0237	217.48	0.713202	0.92685	0.55553	2.0028	2.17823	0.919465	0.239522	0.66306	0.0347129	0.245857	0.491065	-0.0316649		0.848421	163.811	0.504648	0.641954	0.408174	0.56116	0.880283	0.637476	0.191869	0.315907	0.0892839	0.0859883	-0.0209467	-0.0623987
			0.0144331	289.409	0.348825	0.454715	0.400181	2.17657	2.19266	0.992664	0.226039	0.442444	0.0547379	0.161698	0.0679213	-0.0366506		0.0451046	128.276	0.411312	0.564524	0.500129	0.66534	0.687269	0.968092	0.139126	0.217492	0.0276414	0.0704249	-0.0011882	0.0343702
			0.0379008	404.838	0.162449	0.901823	0.246045	1.94729	1.97866	0.984147	0.282353	0.576877	0.101504	0.196197	0.300804	0.161255		0.0204046	46.3873	0.862153	0.92541	0.821354	0.981295	0.982328	0.998948	0.33059	0.373706	0.287705	0.0351103	-0.0425628	-0.128893
			0.0157634	270.401	0.148098	0.227697	0.58431	1.80202	1.80603	0.997777	0.235189	0.288956	0.151085	0.0531447	0.0343487	-0.0769802		0.0876287	337.517	0.691015	0.973386	0.545499	0.801805	0.81507	0.983725	0.272909	0.40545	0.143345	0.107024	-0.0579511	-0.171309
			0.0952825	187.679	0.223423	0.462571	0.674193	0.779557	0.782323	0.996463	0.111474	0.183922	0.0658165	0.0465643	-0.137	0.0266251		0.0142036	124.267	0.0482639	0.987239	0.438547	0.963713	0.964181	0.999515	0.324544	0.339964	0.309229	0.0125479	0.156875	0.156875
			0.07615	297.391	0.483235	0.313874	0.199125	3.87867	3.97893	0.974801	0.599871	0.830965	0.388964	0.195287	-0.0244108	0.0487413		0.0560712	156.702	0.107037	0.998655	0.420836	1.01382	1.56875	0.646261	0.111474	0.18409	0.0290242	0.0511576	-0.165066	-0.165066
			0.0863423	359.481	0.449171	0.722722	0.0245025	0.508975	0.509531	0.998909	0.103023	0.136003	0.0701182	0.0268973	0.251188	-0.0212115		0.0622938	234.919	0.236775	0.999931	0.187201	3.70811	4.72965	0.784013	0.423615	0.615254	0.0367719	0.186084	-0.161613	-0.161613
			0.257286	228.377	0.0614924	1	0.638728	0.580468	0.587453	0.988109	0.11835	0.148491	0.0891517	0.0242343	0.0527176	-0.167897		0.00339965	213.464	0.51684	0.991945	0.329338	3.07298	3.12062	0.984735	0.431288	0.757504	0.265399	0.162929	0.198055	0.155738
			0.166728	176.043	0.110512	0.887705	0.689175	0.979938	0.994044	0.985809	0.20011	0.251394	0.150728	0.0411187	-0.0157122	-0.00831851		0.0119256	541.198	0.185349	0.651961	0.0912003	1.61654	1.66469	0.971076	0.260545	0.350447	0.0951083	0.0882207	0.0481845	0.0518691
			0.280969	60.4533	0.541805	0.9348	0.527865	0.561023	0.790681	0.709544	0.144443	0.271941	0.0479139	0.0940435	0.537846	0.0363374		0.31347	403.925	0.351012	0.999862	0.202072	1.20436	1.25482	0.959786	0.224722	0.472081	0.0816886	0.154023	0.0977869	0.150652
			0.350422	24.1813	0.963424	0.898249	0.936499	0.936015	1.29407	0.723314	0.237604	0.43935	0.0841395	0.148978	0.556674	0.0395073		0.0149162	458.935	0.368063	0.539232	0.238824	4.12983	4.16728	0.991014	0.981568	1.18856	0.80313	0.153012	0.0788597	0.126208
			0.260742	419.991	0.0811087	0.263657	0.0918607	0.761408	0.777796	0.978929	0.156216	0.200738	0.113905	0.035484	-0.0778232	-0.0783117		0.0245434	183.146	0.857695	0.949924	0.791803	1.87961	1.89619	0.991257	0.412674	0.481761	0.305824	0.0662906	0.383839	0.159855
			0.0179067	435.264	0.108384	0.335934	0.335296	5.48698	5.56792	0.985463	0.201731	0.266097	0.0812861	0.0631146	-0.0558072	-0.0625755		0.0580034	427.521	0.0655791	0.858973	0.204093	1.08036	1.11441	0.969445	0.272767	0.486298	0.121062	0.132916	0.157128	0.157128
			0.095526	34.1975	0.478741	0.922924	0.362668	1.84506	2.42934	0.759491	0.093063	0.198553	0.0321659	0.0443845	0.353384	-0.000592838		0.102255	227.807	0.0742756	0.0460394	0.245858	0.960727	0.99169	0.968777	0.330383	0.491941	0.175774	0.129168	0.0582711	0.0582711
			0.0682563	85.4938	0.589959	0.875618	0.361911	2.90243	4.26955	0.679798	0.193442	0.302689	0.060662	0.0764289	0.418907	-0.00673492		0.0709459	326.266	0.14395	0.854937	0.217044	0.91337	0.923247	0.989303	0.309707	0.326138	0.295493	0.0126088	0.156883	0.156883
			10.8817	85.1112	0.224715	0.828163	0.82007	1.3982	1.65329	0.845706	0.0940074	0.192338	0.0083485	0.0732688	0.324009	0.155485		0.116396	119.595	0.476138	0.891319	0.497114	0.55939	0.582443	0.960419	0.193495	0.358049	0.0341159	0.132296	0.0390112	0.106723
			1.93231	585.179	0.019687	0.407575	0.0904349	7.49615	7.81702	0.958953	0.538429	1.23833	0.0202453	0.502818	0.0351944	0.0282304		0.00726104	360.194	0.158366	0.967668	0.132573	3.04118	3.0515	0.996618	0.372003	0.645663	0.0941892	0.173463	0.159163	0.159163
			0.00351817	170.103	0.65884	0.796059	0.429254	2.28881	2.3138	0.989197	0.153903	0.255463	0.0324197	0.0639661	0.361216	-0.000917877		0.0188047	511.746	0.112276	0.893723	0.0368815	1.66706	1.67381	0.995969	0.293359	0.399596	0.222094	0.0616282	0.158907	0.158907
			0.0486188	72.5439	0.628515	0.744966	0.351811	1.60114	1.64013	0.976231	0.123561	0.230481	0.0442444	0.0627094	-0.342668	-0.0194141		0.0769258	261.681	0.0343479	0.999764	0.264419	1.7701	1.8638	0.949728	0.309166	0.465689	0.137857	0.110257	-0.16351	-0.16351
			0.074797	88.0213	0.659598	0.183086	0.395137	4.27996	6.2282	0.687191	0.409808	0.648681	0.13258	0.164042	-0.0618775	-0.0504141		0.0277824	477.983	0.173654	0.517435	0.0135283	1.5287	1.54421	0.989959	0.319295	0.450519	0.135165	0.114595	0.123586	0.123586
			0.0694096	72.5439	0.407568	0.257087	0.564215	1.16581	1.21817	0.957024	0.0938002	0.147595	0.0480319	0.0318997	-0.0313483	-0.0475632		0.11208	142.31	0.796172	0.972488	0.724753	0.648938	0.679304	0.955298	0.225284	0.413384	0.0439981	0.150878	0.0244583	0.132047
			0.00930767	335.284	0.326967	0.913031	0.171884	2.96095	2.96385	0.999023	0.296329	0.327642	0.25132	0.0294901	-0.265	-0.011609		0.0108425	393.77	0.218237	0.664151	0.254445	1.22971	1.23029	0.99953	0.414118	0.478266	0.3501	0.0523236	0.112249	0.140265
			0.0553906	435.935	0.257202	0.999709	0.0689614	1.27499	1.28161	0.994836	0.168353	0.212272	0.0997844	0.0463035	0.326789	0.019354		0.0755132	267.423	0.241094	0.118655	0.162633	1.52445	1.59069	0.958356	0.528079	0.781178	0.289847	0.20086	0.0313	0.0322325
			0.0326925	249.255	0.53303	0.968955	0.171521	2.39935	2.40772	0.996522	0.32702	0.420269	0.249805	0.0677382	0.3959	-0.0210843		0.0303026	337.517	0.35201	0.980411	0.0374642	4.35919	5.69352	0.765641	0.383426	0.748566	0.113761	0.185672	0.166817	0.157976
			0.00708237	225.872	0.107792	0.546014	0.562312	2.22447	2.2337	0.995866	0.318746	0.441398	0.229318	0.0768953	0.206404	0.0196925		0.563153	135.007	0.12491	0.491499	0.408398	1.35197	1.39816	0.966961	0.241797	0.526104	0.0246887	0.201172	0.120411	0.120411
			0.12718	162.047	0.378282	0.839256	0.491555	1.80466	1.83417	0.983912	0.251412	0.471056	0.0648304	0.160814	-0.215327	-0.167972		0.182795	180.36	0.760444	0.996394	0.67325	1.43796	1.53858	0.934603	0.263261	0.482991	0.105557	0.149872	-0.0307636	-0.156862
			0.0405638	388.598	0.473994	0.813846	0.104643	4.8154	4.90802	0.98113	0.986478	1.032	0.953449	0.0332601	-0.329958	-0.0132753		0.0124136	480.624	0.0911616	0.977747	0.178193	1.82215	1.86541	0.976807	0.320096	0.446101	0.237654	0.0787653	0.158297	0.158297
			0.0624113	551.748	0.338378	0.151318	0.0136724	1.80823	2.23186	0.810192	0.422866	0.812621	0.0902346	0.297666	0.0143676	0.0663188		0.0407011	281.938	0.142971	0.979751	0.28298	0.911107	1.02459	0.889237	0.233569	0.358419	0.130462	0.0899584	-0.138754	-0.147638
			0.138694	19.0314	0.121253	0.919369	0.869805	1.37674	1.40202	0.981973	0.281876	0.285682	0.278467	0.00295859	0.176539	-0.173733		0.00727211	161.084	0.80666	0.932902	0.718412	5.32878	5.51314	0.96656	0.361912	0.468536	0.21642	0.0658782	0.325319	0.159937
			0.244432	319.202	0.426327	0.971171	0.0738337	0.768304	0.787035	0.9762	0.157927	0.240509	0.0778713	0.0664204	0.379984	0.0079773		0.234402	277.868	0.226817	0.997814	0.293776	1.13573	1.59721	0.711073	0.110044	0.217936	0.0154695	0.0654665	-0.135888	-0.165752
			0.111956	430.459	0.469915	0.991225	0.14634	1.59959	1.62577	0.983896	0.327071	0.364989	0.292684	0.0296241	0.279173	-0.0658808		0.00883914	103.725	0.000911819	0.999997	0.373882	1.04346	1.30133	0.801844	0.124272	0.275358	0.0106881	0.0862165	-0.162156	-0.162156
			0.30488	566.922	0.157736	0.567832	0.0681456	1.11353	1.5392	0.723448	0.282627	0.521573	0.10108	0.176398	-0.0977008	-0.0261235		0.00301413	135.007	0.906096	0.893194	0.856584	2.47017	2.47569	0.997771	0.321715	0.389986	0.156458	0.080472	0.405784	0.158885
			0.183732	13.4573	0.584593	0.367046	0.576616	0.840419	0.867433	0.968857	0.17363	0.310276	0.0406275	0.110114	0.0987029	0.00903897		0.000242955	402.04	0.283149	0.962609	0.0565987	5.7127	5.85177	0.976234	0.77693	1.04272	0.529196	0.159654	0.159446	0.159446
			0.0966047	446.201	0.342219	0.999999	0.0623132	2.47713	2.56007	0.967601	0.512222	0.708804	0.326825	0.156143	0.205826	0.046636		0.0165685	282.163	0.416835	0.958073	0.117869	2.7806	2.84046	0.978926	0.443019	0.821911	0.107401	0.263879	0.176953	0.159636
			0.0727587	421.973	0.569638	0.961061	0.33079	1.04014	1.04524	0.995121	0.211072	0.345793	0.0770389	0.109719	0.407287	0.0612927		0.0817197	290.343	0.0300288	0.987132	0.239851	1.39365	1.92648	0.723416	0.282857	0.41471	0.161487	0.102898	-0.169475	-0.169475
			0.187498	502.89	0.329075	0.998863	0.0488833	1.01475	1.03927	0.9764	0.208555	0.312442	0.107976	0.0835054	0.233259	-0.0364876		0.357394	147.978	0.041056	0.921931	0.429904	0.978761	1.35063	0.724668	0.281191	0.559333	0.0553552	0.2036	-0.127869	-0.127869
			0.380292	573.51	0.00917509	0.40295	0.236707	0.717707	0.748119	0.959349	0.149268	0.202691	0.0999457	0.0420459	0.0584295	0.0494848		0.0576794	202.822	0.314861	0.999915	0.209161	0.937498	0.972784	0.963727	0.228074	0.520005	0.0262066	0.200977	-0.173405	-0.161536
			0.00665287	202.92	0.578267	0.35646	0.513383	5.95717	5.962	0.999191	1.20558	1.35459	1.05722	0.121399	0.242172	0.0321946		0.124356	170.252	0.200011	0.734498	0.374365	1.20686	1.327	0.909466	0.279416	0.359727	0.148389	0.0837908	0.117744	0.147277
			0.00235009	298.041	0.375765	0.992044	0.268507	6.38295	6.4371	0.991588	0.240092	0.336586	0.123263	0.0598594	0.362012	0.16116		0.097311	445.5	0.110249	0.920512	0.125234	1.6134	1.69992	0.949104	0.40099	0.624753	0.259744	0.137278	0.15976	0.15976
			4.19625	153.601	0.233752	0.998272	0.734165	7.05354	8.99288	0.784347	0.282476	0.837856	0.0167274	0.266187	-0.143851	0.0500247		0.000921918	310.361	0.138759	0.911963	0.254107	3.44443	3.44452	0.999974	1.1596	1.20666	1.11257	0.0384121	0.15955	0.15955
			0.0109034	192.679	0.782741	0.896781	0.0912364	5.85682	5.8975	0.993103	0.289524	0.645102	0.0916868	0.157226	0.114689	-0.172431		0.0493668	360.194	0.509231	0.988529	0.27392	0.833019	0.868201	0.959477	0.132775	0.198655	0.0570218	0.0476668	0.0723874	0.156604
			0.0326449	107.583	0.908116	0.276597	0.4937	2.82328	3.06252	0.921881	0.150936	0.333334	0.0095603	0.098516	-0.036097	-0.0787695		0.0627168	346.583	0.37478	0.985095	0.115293	1.04541	1.05795	0.988148	0.354757	0.455656	0.256673	0.081259	0.156682	0.137514
			0.0041274	164.267	0.357411	0.946319	0.437564	3.68991	3.7325	0.988589	0.192938	0.426936	0.0220025	0.119643	0.440155	0.163235		0.0529357	261.681	0.508379	0.978167	0.325223	0.777753	0.781338	0.995412	0.262639	0.322945	0.203137	0.0489149	-0.087977	-0.170828
			0.026488	51.2963	0.0341734	0.589306	0.735054	1.6605	1.82983	0.90746	0.123246	0.301051	0.0260887	0.0800167	0.164266	-0.0306365		0.0455492	556.647	0.119103	0.292657	0.11914	1.15388	1.16891	0.987147	0.391833	0.655729	0.131309	0.214107	0.00239701	0.00297777
			0.0777321	164.109	0.528948	0.499743	0.681905	1.41522	2.34685	0.603031	0.136554	0.238153	0.0386892	0.0836365	0.137472	0.0729434		0.0754161	101.255	0.378935	0.963445	0.430913	1.64523	1.69501	0.970634	0.387849	0.73502	0.107592	0.251714	-0.101733	-0.171983
			2.36739	76.468	0.405844	0.999905	0.406312	0.703793	0.953973	0.737749	0.0785255	0.195245	0.022844	0.0616756	-0.44177	-0.0334776		0.0494634	405.02	0.60573	0.999207	0.417488	1.89452	1.95636	0.968391	0.411325	0.670729	0.0260811	0.259431	0.0618541	0.151883
			0.0045496	135.178	0.544633	0.990412	0.267472	2.63403	2.64703	0.995091	0.199159	0.274591	0.105887	0.0562746	0.373951	-0.0407309		0.0589967	270.014	0.732502	0.038231	0.614984	0.646837	0.654803	0.987835	0.219549	0.402173	0.0387125	0.148387	0.0394326	0.0570718
			12.1389	397.249	0.364216	0.880633	0.298874	1.21086	1.88935	0.640887	0.170722	0.296583	0.0150317	0.095521	0.234057	-0.0232654		0.0553407	458.935	0.23235	0.696954	0.207463	0.858636	0.864705	0.992981	0.290426	0.41304	0.169175	0.099562	0.0460394	0.061251
			0.278428	114.979	0.856189	0.999889	0.113161	1.03388	1.08726	0.950903	0.107711	0.160883	0.0469055	0.0419247	0.545831	0.155663		0.0563654	258.763	0.504002	0.876763	0.368418	0.844075	0.849988	0.993043	0.285489	0.402771	0.169534	0.0952231	0.0784695	0.158117
			4.77582	378.749	0.223653	0.189588	0.426459	1.59514	2.10395	0.758166	0.296882	0.734401	0.053173	0.278272	-0.00180982	0.0438324		0.00591194	293.379	0.0321431	0.970964	0.313556	2.2421	3.71433	0.603634	0.37593	0.530196	0.160369	0.125463	0.15893	0.15893
			0.0850521	85.0514	0.899945	0.697898	0.633132	0.938116	0.952092	0.98532	0.114827	0.16409	0.0569369	0.0413489	-0.194209	0.0742201		0.009204	368.531	0.0643753	0.984906	0.263967	0.940783	1.23779	0.760048	0.38338	0.733345	0.100074	0.262794	0.157306	0.157306
			0.133014	212.778	0.506457	0.316432	0.358494	0.77772	0.805353	0.965688	0.112567	0.136571	0.0890289	0.0207262	0.17557	-0.102668		0.0308164	231.936	0.189471	0.974238	0.242915	1.37561	1.38226	0.995185	0.464599	0.561364	0.369326	0.0784063	-0.152492	-0.145325
			0.0546812	383.591	0.109192	0.312419	0.402215	4.91994	5.10183	0.964347	1.01966	1.184	0.87985	0.125373	0.064318	0.090587		0.469658	295.956	0.718389	0.995987	0.582779	3.23661	4.4507	0.727214	0.303647	0.755184	0.108623	0.206886	0.0377374	0.154234
			0.0917919	261.293	0.633651	0.812954	0.141898	1.23036	1.23845	0.993468	0.24995	0.283532	0.217459	0.0269848	0.326851	0.0980673		0.450725	213.761	0.131257	0.943895	0.344613	2.52682	2.94487	0.858042	0.242947	0.563237	0.0313439	0.196632	0.159935	0.159935
			0.083228	385.015	0.584358	0.938892	0.264748	0.934477	0.941293	0.992758	0.189931	0.334362	0.0464202	0.117553	-0.363599	0.0642543		0.13007	357.548	0.011742	0.398988	0.168727	2.17601	2.82484	0.770312	0.461792	0.650873	0.232967	0.136166	0.108625	0.108625
			0.0939351	168.35	0.245686	0.684071	0.58765	0.759071	0.761167	0.997245	0.153816	0.193438	0.114478	0.032236	0.0229229	0.140244		0.0235648	100.628	0.805133	0.922088	0.698709	1.79609	1.82795	0.98257	0.305953	0.431712	0.193336	0.100608	0.0493626	0.159792
			0.299165	105.493	0.667766	0.889631	0.766478	0.589593	0.599214	0.983944	0.120552	0.144778	0.0976227	0.0192728	0.419086	0.0130126		0.257519	371.439	0.260595	0.998005	0.279862	1.59791	1.66106	0.961979	0.302058	0.706907	0.0771179	0.244132	0.105772	0.145781
			0.051511	498.07	0.351919	0.99275	0.01398	2.0238	2.03514	0.994426	0.410873	0.466024	0.357253	0.0444189	-0.258063	0.0144126		0.128033	276.727	0.487636	0.757358	0.31397	0.951656	0.995334	0.956118	0.330183	0.472267	0.197901	0.112224	-0.091032	-0.161951
			0.0132069	116.043	0.210833	0.940851	0.824972	1.53529	1.53562	0.999787	0.31058	0.351971	0.269233	0.0337776	0.195603	0.0228585		0.0750764	382.519	0.652408	0.956032	0.484637	0.856176	1.05244	0.813517	0.332284	0.636461	0.0721557	0.232473	0.0459508	0.159704
			0.00366097	96.7252	0.649125	0.986649	0.504359	3.84347	4.06322	0.945917	0.157644	0.295761	0.00802581	0.0944189	0.44978	-0.0418504		0.118646	448.332	0.384771	0.990741	0.217633	0.55105	0.557324	0.988743	0.186922	0.222737	0.152514	0.0286857	-0.0920286	-0.168651
			0.187482	159.64	0.201219	0.194671	0.698572	3.36666	3.47448	0.96897	0.175509	0.301028	0.050923	0.0988215	0.128735	0.0435054		0.033308	349.311	0.392499	0.134387	0.250922	1.66994	1.68357	0.991904	0.565251	0.65569	0.477871	0.0726266	-0.0389147	-0.0422416
			0.0444871	107.583	0.86444	0.928315	0.421845	2.76165	2.83059	0.975643	0.156119	0.228164	0.0539154	0.0468968	0.530384	0.0653757		0.00262418	286.834	0.465453	0.999056	0.31163	1.69027	1.89987	0.889677	0.140496	0.246438	0.016032	0.07914	-0.0823846	-0.164646
			0.0182902	267.638	0.339548	0.695283	0.378266	4.48913	4.53923	0.988964	0.248882	0.398754	0.154069	0.0803456	0.153927	-0.0613705		0.957102	338.453	0.0779202	0.965007	0.286806	2.45492	4.07693	0.602149	0.246804	0.53744	0.0391089	0.142491	0.159322	0.159322
			0.281283	493.535	0.23397	0.896923	0.100838	3.28205	4.34633	0.755132	0.359317	0.917671	0.0537733	0.30127	0.155285	0.118421		96.8592	72.0388	0.955046	0.924191	0.93826	0.731798	0.917041	0.797999	0.107675	0.246059	0.00346285	0.0971317	0.446834	0.15983
			0.00248269	189.249	0.750484	0.986315	0.556442	3.15195	3.17374	0.993137	0.254736	0.278734	0.224339	0.0204988	0.570826	0.0120274		0.0544	231.936	0.714783	0.999779	0.58714	1.41537	1.43709	0.98489	0.481366	0.530442	0.437163	0.0382366	0.296478	0.148477
			2.38889	47.5786	0.867326	0.473309	0.0592265	2.39841	2.44777	0.979837	0.235014	0.825055	0.0342312	0.301005	0.311839	0.113354		0.149032	641.677	0.289673	0.283728	0.0811684	0.590976	0.607469	0.97285	0.202657	0.312019	0.0969958	0.0878218	0.0646359	0.093053
			0.23886	106.389	0.182851	0.286975	0.638684	1.02214	1.08416	0.942797	0.107968	0.158602	0.0671562	0.0350232	0.318423	0.0868458		0.0349257	445.073	0.0277758	0.977094	0.205793	0.61326	0.614719	0.997626	0.206784	0.353322	0.0605744	0.119514	0.133922	0.133922
			0.15471	169.269	0.286029	0.723038	0.425935	3.48271	3.82892	0.909581	0.413566	0.823687	0.241464	0.219251	-0.27921	-0.0211864		0.0413886	401.568	0.1511	0.321081	0.236792	1.53215	1.56825	0.976982	0.523908	0.915444	0.140474	0.316432	-0.00245451	-0.00198319
			0.0676073	554.854	0.0758116	0.338334	0.18986	1.8107	1.83549	0.986498	0.192517	0.294357	0.132247	0.0622373	-0.0631036	-0.0625986		0.2545	194.215	0.147084	0.97001	0.392811	3.89841	5.06876	0.769104	0.433306	0.794085	0.068101	0.279814	0.153747	0.159002
			0.48242	158.24	0.293665	0.142227	0.748472	2.49047	3.53577	0.704365	0.306461	0.591537	0.121768	0.18374	0.0974383	-0.0585644		0.00872743	286.834	0.66654	0.980535	0.491292	1.98582	2.03879	0.974021	0.319387	0.443804	0.181523	0.104845	-0.0566569	-0.170539
			18.458	217.224	0.718666	0.977526	0.253633	1.37403	1.80881	0.759634	0.253863	0.640903	0.0371324	0.246209	0.461552	0.0325585		0.00478604	427.669	0.0539551	0.877856	0.142885	2.07696	2.11475	0.98213	0.369163	0.442086	0.265101	0.0661154	0.103155	0.103155
			0.0489063	437.942	0.0519908	0.0817421	0.363981	1.08725	1.10793	0.981338	0.131984	0.186466	0.0742658	0.0483981	0.10857	0.0447244		0.129683	420.356	0.0303711	0.640241	0.224325	1.74476	1.88014	0.927995	0.445613	0.772676	0.241488	0.208439	0.0494707	0.0494707
			0.101944	132.539	0.683667	0.23922	0.333926	2.44235	2.48994	0.980887	0.348802	0.664197	0.122808	0.219344	0.195764	-0.0912234		0.0927438	216.116	0.552461	0.817419	0.369959	1.01949	1.03196	0.987915	0.236615	0.472349	0.0364916	0.173183	-0.0871904	-0.166901
			0.0267894	285.154	0.135564	0.965322	0.426691	1.30581	1.30737	0.998801	0.164534	0.245574	0.0374836	0.0807443	-0.266641	-0.149715		0.024215	524.45	0.485589	0.838325	0.223285	2.32233	2.34179	0.991689	0.786191	0.922652	0.654099	0.10968	0.0311274	0.0931824
			0.124407	120.365	0.116642	0.989145	0.755967	2.01396	2.12701	0.946851	0.281045	0.30251	0.260308	0.0202645	-0.0361864	0.147571		0.0687996	348.949	0.230409	0.843059	0.0429462	1.38523	1.41998	0.975523	0.474144	0.607197	0.348893	0.105596	-0.113826	-0.106922
			0.00775592	304.472	0.136912	0.400224	0.579481	1.48715	1.49509	0.994685	0.210712	0.25912	0.171625	0.0333177	0.050805	-0.0405777		0.0234918	318.413	0.0624545	0.909137	0.179919	1.07394	1.07583	0.998243	0.361973	0.455644	0.268726	0.0763094	-0.172045	-0.172045
			0.00950791	220.634	0.0114089	0.431094	0.599956	1.76465	1.76507	0.999764	0.235725	0.28684	0.171035	0.0462861	0.155906	0.049616		0.0160338	517.526	0.443515	0.0869811	0.183945	2.09289	2.09925	0.996971	0.706008	0.854965	0.558478	0.121044	-0.0437562	-0.0499406
			0.0394358	47.5786	0.938947	0.249466	0.132861	1.87332	1.88351	0.994593	0.259294	0.364239	0.190837	0.0706751	0.167872	-0.0927605		0.0587672	185.549	0.116831	0.887628	0.398422	1.90528	1.9675	0.968373	0.655387	0.762905	0.561835	0.0826781	0.158642	0.158642
			0.0444599	130.22	0.40133	0.913564	0.465709	1.29215	1.29464	0.998077	0.261693	0.356316	0.167406	0.0771224	0.320742	-0.05191		0.0123201	236.53	0.691445	0.99993	0.553599	2.71563	2.77961	0.976983	0.375787	0.51714	0.26266	0.0799898	0.259422	0.150386
			0.101775	362.348	0.0502331	0.574807	0.386486	1.17688	1.18626	0.992093	0.239307	0.310932	0.168948	0.0579718	0.254575	0.126801		0.110879	56.2528	0.831351	0.921928	0.737822	0.76573	1.26224	0.606644	0.176078	0.260535	0.0661866	0.0652865	-0.0616479	-0.172367
			0.044916	76.1257	0.913967	0.999849	0.262931	1.45975	1.46296	0.997807	0.29569	0.321123	0.270689	0.020592	0.62875	0.157207		0.153105	459.073	0.508644	0.994761	0.255108	1.94839	2.17965	0.893901	0.352151	0.667854	0.0506024	0.257645	-0.0757489	-0.155609
			0.0647817	550.186	0.372681	0.953675	0.0788074	1.05546	1.05804	0.997563	0.213832	0.250239	0.177772	0.0295854	0.234582	-0.0376031		0.0172207	463.327	0.133607	0.995487	0.0415531	0.880123	0.884907	0.994593	0.187423	0.243851	0.105132	0.0509179	0.154466	0.154466
			0.271955	51.2437	0.623305	0.611849	0.487993	1.23105	1.30387	0.944152	0.258818	0.327139	0.200316	0.0522387	-0.00124867	0.0554269		0.000127531	181.758	0.844983	0.924233	0.77151	0.925027	0.925027	1	0.311415	0.312408	0.310422	0.000810722	0.412723	0.159831
			0.233227	128.525	0.489832	0.664614	0.332739	0.749732	0.762073	0.983806	0.153309	0.192476	0.115806	0.0313222	0.207777	0.0119676		0.0306678	157.508	0.902629	0.993158	0.844925	2.60725	2.65171	0.983232	0.887723	1.06817	0.717257	0.143432	0.357617	0.141944
			0.00097794	105.493	0.35215	0.777255	0.808273	0.716661	0.716661	1	0.144956	0.190207	0.099705	0.0369471	0.146974	0.0730941		0.130902	161.084	0.513002	0.582635	0.40496	1.23048	1.31156	0.938181	0.432445	0.493201	0.389886	0.0440971	0.0678368	0.131289
			0.111176	126.592	0.463964	0.733883	0.64048	0.639511	0.641654	0.99666	0.12964	0.192465	0.0671037	0.051179	0.399675	-0.00308768		0.0953993	423.506	0.369219	0.923327	0.265416	0.805487	0.819976	0.98233	0.274423	0.384428	0.16767	0.088521	0.0504067	0.1157
			0.00918012	221.787	0.282253	0.155466	0.354529	3.25199	3.25689	0.998496	0.658425	1.2089	0.108608	0.449193	-0.00869859	-0.0577492		0.0478523	281.264	0.550395	0.914808	0.395972	2.14498	2.19454	0.977415	0.359666	0.547857	0.112411	0.174984	0.0428873	0.11323
			0.0121501	328.671	0.621223	0.980789	0.151222	5.49529	5.84674	0.93989	0.23549	0.527602	0.0588279	0.139981	0.45087	0.162661		0.0392543	497.321	0.105646	0.985053	0.0657561	1.82757	2.21165	0.82634	0.46301	0.848867	0.136929	0.305898	-0.16986	-0.16986
			0.00173065	195.941	0.237211	0.0991163	0.644883	3.51656	4.25543	0.82637	0.168371	0.291462	0.012769	0.0945397	0.173673	0.0260293		0.0149537	281.264	0.495648	0.595815	0.349487	2.74127	2.75315	0.995687	0.925529	0.943845	0.909878	0.0139945	0.00208272	0.0405324
			0.0936827	295.381	0.705019	0.864238	0.44908	3.44088	3.48888	0.986242	0.149044	0.353697	0.04192	0.0976774	0.43821	0.0699929		0.0748705	226.134	0.408336	0.555522	0.343884	1.39617	1.43579	0.972408	0.478919	0.548787	0.417943	0.0537854	-0.0872351	-0.140716
			0.0072995	361.096	0.243837	0.998515	0.255576	3.95774	3.99925	0.98962	0.186667	0.40781	0.02147	0.127198	0.305289	0.158775		0.0317044	495.025	0.0569409	0.37087	0.154958	2.76599	2.84748	0.971381	0.638973	0.743018	0.575704	0.0664151	0.104912	0.104912
			0.0265793	214.247	0.110538	0.379755	0.573601	4.60108	4.64858	0.989782	0.284239	0.424535	0.127423	0.104053	0.17823	0.0285592		0.00433942	440.068	0.141374	0.969923	0.0692134	2.31143	2.49155	0.927709	0.507364	0.801062	0.0670066	0.298619	-0.171587	-0.171587
			0.00419127	141.927	0.731472	0.0518611	0.299751	6.44226	6.7943	0.948186	0.388773	0.856805	0.0394395	0.288969	-0.135859	-0.0638379		0.0255697	503.769	0.105823	0.871782	0.104971	1.14666	1.14851	0.998388	0.277767	0.350608	0.211185	0.0610067	0.157855	0.157855
			0.00767406	407.21	0.585967	0.968052	0.348947	5.46964	5.54521	0.986372	0.399682	0.866105	0.158093	0.257666	0.387318	0.0601046		0.0463761	502.385	0.503453	0.594927	0.249965	1.06132	1.12895	0.940098	0.210638	0.360485	0.0308663	0.122473	-0.0856139	-0.145271
			0.00953141	179.339	0.501819	0.718797	0.559378	2.97731	2.98271	0.99819	0.262581	0.48659	0.141184	0.119077	0.36803	-0.00132805		0.0937002	305.635	0.336958	0.511875	0.344922	1.56138	1.65451	0.943711	0.546548	0.72327	0.390728	0.136562	-0.0188708	-0.0368027
			0.472495	72.5439	0.416216	0.768889	0.433447	1.44627	1.47121	0.983047	0.160111	0.362553	0.0523411	0.119073	0.317842	0.00378327		0.0484522	517.526	0.454464	0.207249	0.196143	2.34673	2.42418	0.968053	0.807422	0.870014	0.762211	0.0456946	0.0202351	0.0175697
			0.0708589	270.488	0.0993246	0.354578	0.556953	1.51353	1.52546	0.992183	0.164832	0.281699	0.0990225	0.0674983	0.123343	0.00678528		0.126312	262.406	0.209363	0.134837	0.156291	1.16696	1.24504	0.937286	0.410388	0.589724	0.248576	0.139823	-0.0831856	-0.0842393
			0.0180918	592.807	0.10663	0.98772	0.0456424	1.74393	1.75228	0.995237	0.200851	0.34819	0.0542113	0.0969526	0.165891	0.146893		0.101632	143.196	0.925949	0.945414	0.889935	1.27007	1.33072	0.954427	0.441187	0.596007	0.299978	0.121236	0.44697	0.159921
			0.0209427	250.755	0.134552	0.495713	0.307326	2.305	2.32629	0.990849	0.242682	0.379115	0.128754	0.0979757	-0.11087	-0.0846373		0.0469074	227.807	0.826286	0.992367	0.741747	1.1043	1.11687	0.988747	0.374588	0.609515	0.142481	0.190676	0.37771	0.155612
			0.508726	300.054	0.37457	0.608649	0.541482	0.923978	1.44044	0.641453	0.137481	0.289456	0.0387945	0.0865376	-0.211931	0.0104142		0.0879381	199.043	0.570325	0.927753	0.392536	1.05416	1.07999	0.976085	0.360685	0.47865	0.248517	0.0940409	-0.0856879	-0.172462
			2.91742	372.975	0.582545	0.999811	0.146386	1.22727	1.81312	0.676882	0.161629	0.453732	0.0474284	0.155787	0.407291	0.045354		0.236864	278.551	0.609785	0.876389	0.410546	0.742752	0.80006	0.92837	0.262913	0.281707	0.250051	0.0135868	0.0518013	0.158097
			0.0414843	153.889	0.54178	0.965802	0.265243	1.95786	1.98987	0.983917	0.192834	0.270774	0.108576	0.0640708	0.477124	0.00679685		0.0704708	469.972	0.23663	0.718015	0.149828	1.8433	1.92196	0.959073	0.638209	0.653659	0.620555	0.0136044	-0.129533	-0.158285
			0.043801	196.822	0.555258	0.0516389	0.33433	5.22825	5.41432	0.965633	0.551465	0.711963	0.379589	0.114687	0.0538802	0.0440003		0.00384277	272.115	0.408052	0.99996	0.310683	1.13306	1.13312	0.999951	0.381463	0.389187	0.373751	0.00630162	-0.0865183	-0.161775
			0.131311	148.945	0.591676	0.859481	0.381813	1.24328	1.26765	0.980776	0.135758	0.216567	0.0853111	0.0446956	0.0631571	-0.120527		0.0780345	427.521	0.531679	0.260187	0.317438	1.05162	1.07647	0.976915	0.359611	0.547239	0.17756	0.150972	-0.066884	-0.102341
			0.513637	350.676	0.468982	0.910999	0.38969	0.635111	1.03966	0.610882	0.10624	0.156836	0.0731255	0.031112	0.304165	0.0168225		0.0955542	270.248	0.303825	0.994606	0.366911	0.920265	0.942455	0.976455	0.314792	0.449324	0.18524	0.107869	-0.105406	-0.155499
			0.01974	123.301	0.145959	0.94323	0.729688	2.08667	2.67351	0.780497	0.26188	0.479775	0.047354	0.181509	0.070397	0.00257608		0.0783524	290.343	0.120082	0.925169	0.185076	1.03907	1.05709	0.982947	0.353853	0.407535	0.304216	0.0422765	-0.172425	-0.172425
			0.722212	56.8099	0.944182	0.278477	0.628903	0.594004	0.612905	0.969162	0.090379	0.178769	0.0336679	0.0563553	-0.051106	-0.0788351		0.01396	124.684	0.293394	0.97617	0.223059	3.0886	3.19392	0.967025	0.357675	1.09835	0.0148307	0.307101	0.664136	0.664136
			0.968809	113.62	0.908856	0.486197	0.502612	0.612508	0.679481	0.901435	0.100593	0.156853	0.0588086	0.0359274	0.341941	0.0217194		0.134138	138.92	0.19115	0.999559	0.205292	2.42615	2.52291	0.961646	0.440808	0.903022	0.222319	0.238225	0.691089	0.691089
			0.111032	519.898	0.14034	0.603622	0.266015	1.32824	1.34671	0.986288	0.180146	0.187928	0.167584	0.00846979	-0.0175156	-0.0627468		0.127119	271.844	0.496254	0.999977	0.391915	2.3261	2.50794	0.927492	0.406862	0.610043	0.270141	0.117617	0.787964	0.791337
			0.136217	80.7435	0.384886	0.287319	0.665356	1.06666	1.07825	0.989246	0.217311	0.247535	0.188652	0.0240642	0.166668	-0.00627719		0.0270174	151.441	0.077667	0.995484	0.1514	1.64947	1.71697	0.96069	0.264633	0.412148	0.11978	0.101107	0.762585	0.787887
			0.00225526	381.766	0.448404	0.996646	0.0217438	1.50496	1.50497	0.999994	0.304403	0.323283	0.285523	0.0154155	0.319339	-0.0381162		6.09864	178.474	0.267148	0.92635	0.217351	1.09046	1.28977	0.84547	0.180026	0.405293	0.0364232	0.140926	0.764496	0.730026
			0.223055	485.269	0.259387	0.959274	0.0141862	1.04348	1.09169	0.955837	0.21756	0.357217	0.0844047	0.11147	0.165076	0.0272476		0.0165509	610.477	0.200892	0.999941	0.0351677	5.01393	5.04814	0.993223	0.828115	1.0087	0.642987	0.133937	0.812943	0.791261
			0.432909	676.753	0.166059	0.837813	0.098228	0.644183	0.670945	0.960113	0.133905	0.169735	0.101683	0.0278992	0.0660378	-0.0567249		0.0215109	201.921	0.253687	0.717295	0.130817	2.04239	2.60376	0.784399	0.440803	0.711896	0.205624	0.165694	-0.619768	-0.617146
			0.2789	195.246	0.375063	0.256013	0.507889	0.955176	0.98925	0.965557	0.197794	0.216085	0.184097	0.0134573	0.12552	-0.000776253		0.00153169	238.115	0.478024	0.957207	0.372749	7.56548	7.59012	0.996753	1.50668	1.98672	1.07125	0.302589	-0.84471	-0.811085
			0.035868	161.767	0.568745	0.978757	0.366638	1.21104	1.21267	0.998657	0.245172	0.376596	0.113967	0.107218	0.444456	0.143094		0.0103028	589.236	0.28652	0.998117	0.138574	2.56085	3.50147	0.731364	0.196296	0.301976	0.0461032	0.0832637	0.845342	0.789956
			0.029583	177.003	0.706565	0.9959	0.1896	4.60302	4.64622	0.990704	0.936856	0.963423	0.916114	0.0197482	-0.0654316	0.160081		0.0558268	147.174	0.0577091	0.994927	0.207961	2.07538	2.49745	0.831	0.218184	0.369209	0.0316766	0.109895	0.818928	0.787446
			0.217285	189.888	0.450125	0.385985	0.699333	1.24877	1.29677	0.962985	0.259056	0.31593	0.208654	0.0440339	0.0545201	0.0704018		0.0148848	404.355	0.660638	0.402619	0.546537	2.65856	3.00985	0.883286	0.313981	0.707594	0.00592899	0.203268	0.284048	0.284048
			0.378949	705	0.0104323	0.979062	0.0167484	0.789863	1.22674	0.64387	0.218672	0.402654	0.0936016	0.132869	-0.0168931	-0.0436557		0.265265	359.436	0.546425	0.988135	0.39789	1.51533	2.36269	0.641355	0.347229	0.550085	0.0623989	0.180383	0.691405	0.691405
			0.283538	165.123	0.153741	0.923086	0.731021	0.551742	0.660716	0.835066	0.126293	0.241994	0.0252863	0.0890786	-0.138036	0.0658791		0.057255	263.988	0.00123229	0.92097	0.0823635	2.59558	2.63799	0.983922	0.564096	0.96098	0.357078	0.226984	-0.747073	-0.747073
			0.273812	103.899	0.617602	0.989705	0.664975	1.11851	1.17545	0.951563	0.233914	0.304467	0.171037	0.0547422	-0.431378	0.0547008		0.0085781	151.441	0.0935885	0.996385	0.159016	1.48437	1.4849	0.999642	0.314878	0.524668	0.224092	0.110409	0.820987	0.788155
			0.109948	524.056	0.379073	0.882841	0.00890696	1.47346	1.50404	0.979666	0.302153	0.484055	0.124376	0.146867	-0.0713664	-0.171478		0.324736	239.449	0.359559	0.999637	0.23961	1.34774	1.50114	0.897813	0.240266	0.405035	0.0854052	0.114999	0.824539	0.791111
			0.382003	237.893	0.576018	0.559975	0.276001	0.556758	0.576677	0.96546	0.115299	0.185035	0.0482488	0.0558749	-0.249147	0.124888		0.00110955	248.586	0.507998	0.996648	0.40765	1.40479	1.42023	0.989131	0.269558	0.365803	0.146626	0.074907	0.778302	0.788379
			0.258933	200.136	0.492475	0.674472	0.298177	0.603832	0.611501	0.987458	0.123168	0.1442	0.103171	0.0167656	0.162337	-0.0617687		0.0116053	208.135	0.780249	0.995592	0.734768	5.67565	7.06049	0.803861	0.514147	1.00056	0.0930244	0.318081	0.646551	0.787973
			0.0258179	123.704	0.721677	0.995897	0.387064	4.24451	4.28149	0.991364	0.221886	0.404442	0.104106	0.101179	0.537152	0.15138		0.0147255	163.718	0.463213	0.999685	0.347258	8.2431	10.2555	0.803776	0.531973	1.00152	0.052531	0.290349	0.691411	0.691411
			0.00589253	298.38	0.0214608	0.0381338	0.36011	2.89765	3.16272	0.916188	0.155368	0.33467	0.0333488	0.0858266	0.032004	0.056829		0.0192562	635.53	0.128819	0.999873	0.00383874	2.68674	3.09615	0.867769	0.318382	0.930624	0.0120677	0.256215	0.817827	0.791193
			0.0471256	53.7913	0.263256	0.715774	0.58307	3.63767	3.73213	0.974692	0.191752	0.268883	0.15372	0.034647	0.154946	0.0740719		0.00911112	263.514	0.58828	0.992722	0.50335	8.65157	8.80855	0.982178	1.03296	1.25719	0.725101	0.18505	0.790434	0.785062
			0.00532631	388.181	0.447904	0.99612	0.350711	3.94398	3.98335	0.990117	0.193334	0.294789	0.0943265	0.0715837	0.308443	0.0409948		0.0596971	163.718	0.1989	0.999872	0.189669	1.94295	1.97658	0.982984	0.32952	0.403354	0.216449	0.0672861	0.691998	0.691998
			0.179783	102.593	0.800408	0.971043	0.6557	1.86397	2.30593	0.808338	0.132619	0.268781	0.0413215	0.074418	0.534487	0.00794801		0.0186811	126.201	0.207759	0.997506	0.169708	3.10966	4.02213	0.773137	0.173636	0.425273	0.0075658	0.10613	0.788735	0.789111
			0.0458437	551.748	0.154575	0.946469	0.196332	1.71929	1.74277	0.986533	0.157022	0.383958	0.0479165	0.114118	-0.135164	-0.14369		0.00539747	169.316	0.0573338	0.999984	0.146214	4.65088	5.68459	0.818156	0.267537	0.652449	0.037929	0.151502	0.773843	0.79134
			0.168214	60.1827	0.922576	0.834502	0.337392	1.04151	1.09276	0.953096	0.0820736	0.12801	0.0321032	0.0349539	0.0704719	-0.114562		0.0513776	614.118	0.172349	0.99925	0.00222324	3.31167	3.5836	0.924119	0.301113	0.589631	0.0176244	0.170578	0.806293	0.790825
			0.271553	261.561	0.276659	0.999966	0.347637	3.48321	3.49349	0.997056	0.322843	0.872109	0.131484	0.275752	0.270008	0.0201476		0.0211891	147.174	0.178657	0.998656	0.204774	7.76094	10.1269	0.766371	0.290186	0.779105	0.0311541	0.192228	0.822785	0.790102
			0.0145844	585.939	0.0073278	0.143839	0.200833	1.80922	1.84219	0.982107	0.155391	0.262575	0.0995517	0.052141	-0.0681302	-0.0584657		0.0139959	135.922	0.104957	0.948892	0.166477	2.53813	2.95237	0.859692	0.545211	0.883995	0.359948	0.202099	0.731208	0.7503
			0.632559	55.4857	0.831922	0.820224	0.227926	0.602062	0.695641	0.865478	0.0709191	0.104975	0.0354446	0.0235977	0.142715	-0.166247		0.0875004	278.786	0.574724	0.957722	0.486838	5.14219	6.04635	0.850463	0.593121	1.08643	0.0495443	0.369635	0.731684	0.755956
			0.264969	168.35	0.312641	0.806236	0.53449	1.15936	1.22949	0.942961	0.156974	0.254388	0.0291108	0.0892835	0.14146	0.153425		0.110403	138.92	0.613724	0.998159	0.522949	5.49953	6.90971	0.795914	0.776861	1.65611	0.234374	0.527092	0.694459	0.694459
			0.00423792	390.26	0.177461	0.746677	0.33883	1.26975	1.2953	0.980277	0.164722	0.270002	0.0106644	0.106084	0.126542	0.0833367		0.0302848	582.713	0.272964	0.9999	0.122486	2.42967	2.85936	0.849725	0.38323	0.858567	0.0909979	0.24515	0.776385	0.791219
			0.0343402	288.94	0.282571	0.81169	0.323055	2.121	2.12783	0.99679	0.429926	0.604256	0.256516	0.141966	0.370072	0.153949		0.0169216	169.316	0.0591407	0.989732	0.199777	2.14055	2.79221	0.766613	0.324164	0.640517	0.0439725	0.208896	0.814296	0.783301
			0.0780901	375.59	0.144598	0.747305	0.393887	1.38183	1.39004	0.994096	0.280603	0.304247	0.258065	0.01887	0.204076	0.0465051		4.24e-05	201.921	0.802014	0.996855	0.761121	2.74589	2.76306	0.993787	0.401399	0.717861	0.0666932	0.221819	0.614697	0.788555
			0.394992	272.489	0.497258	0.876645	0.28692	0.560496	0.574937	0.974882	0.115316	0.140523	0.0920566	0.0198343	0.208975	-0.171025		0.0614762	138.92	0.723719	0.984755	0.660648	1.39728	1.69103	0.826287	0.305438	0.439294	0.124943	0.120993	0.672769	0.672769
			0.0790879	123.477	0.681005	0.882689	0.415194	1.57606	1.59112	0.990534	0.320814	0.456252	0.187407	0.109765	-0.346118	0.0689476		0.175154	277.641	0.499202	0.49378	0.405239	1.81054	1.88953	0.958198	0.377108	0.635167	0.113606	0.1899	-0.476025	-0.429969
			0.019147	180.799	0.732124	0.842049	0.000555922	0.750003	0.750086	0.999889	0.151711	0.187227	0.116205	0.0289946	0.373088	0.104849		0.0277804	271.844	0.581502	0.99815	0.495093	3.25416	3.8462	0.846073	0.30242	0.537122	0.0800058	0.13594	0.751898	0.789664
			0.160515	445.202	0.349382	0.973664	0.308793	0.78475	0.791206	0.991841	0.159598	0.184612	0.135455	0.0200776	0.232152	-0.0707807		0.0530555	228.033	0.0455558	0.998336	0.111222	2.39112	2.62434	0.911131	0.343993	0.524369	0.214692	0.102712	-0.822123	-0.822123
			0.0759323	340.206	0.105888	0.485703	0.528154	1.49259	1.50342	0.992799	0.30336	0.401194	0.206986	0.0792918	0.0237112	-0.0335267		0.380629	215.652	0.379892	0.999732	0.264529	1.85169	2.23469	0.82861	0.260516	0.963975	0.0426508	0.308626	0.820019	0.791059
			0.0572763	248.962	0.152581	0.574883	0.547289	0.762627	0.763374	0.999022	0.154354	0.170232	0.138576	0.0129239	0.224455	0.049392		0.0420006	104.068	0.258066	0.999973	0.197908	1.30593	1.44529	0.903579	0.199569	0.353609	0.0697532	0.104486	0.852142	0.791297
			0.115418	19.0314	0.902819	0.999602	0.165395	0.866789	0.87191	0.994127	0.176012	0.24236	0.110355	0.0538929	0.266205	-0.169183		0.0284615	248.586	0.90368	0.999283	0.88353	2.25033	3.07736	0.731255	0.252256	0.40739	0.0692019	0.0881887	0.60792	0.79085
			0.107418	581.076	0.377877	0.973489	0.0340194	2.30488	2.39591	0.962006	0.135106	0.251183	0.0198378	0.0804881	0.234028	-0.0430229		0.0158608	271.844	0.50943	0.999508	0.408675	4.33458	7.15094	0.606155	0.412334	0.953679	0.07558	0.237667	0.808341	0.790854
			3.38923	265.077	0.43606	0.742014	0.353867	1.96186	2.59728	0.755352	0.164169	0.821644	0.0115806	0.275802	-0.262173	-0.093825		0.0552623	258.862	0.859005	0.997076	0.815698	1.94847	2.16122	0.901562	0.452465	0.825358	0.124839	0.25152	0.686912	0.686912
			0.016479	126.592	0.542777	0.872452	0.761243	2.87137	2.91582	0.984757	0.15854	0.242059	0.0257929	0.071362	0.408599	0.0695496		0.0181687	140.836	0.393735	0.997518	0.283204	4.45973	5.61163	0.794731	0.33377	0.668059	0.15419	0.11456	0.687542	0.687542
			0.0397479	426.087	0.425001	0.993939	0.119345	4.40059	4.54336	0.968578	0.276774	0.474711	0.123186	0.113392	-0.0785899	-0.161622		0.0560921	95.4634	0.827866	0.994518	0.802727	1.99558	2.00949	0.993077	0.347272	0.652973	0.215081	0.158803	0.683589	0.683589
			0.0284397	228.377	0.581107	0.876852	0.394789	2.91667	2.97931	0.978975	0.200577	0.394787	0.0307092	0.123604	0.325087	0.113312		0.00514019	631.003	0.228003	0.998932	0.0678231	5.80034	5.82234	0.996222	0.875274	1.30944	0.337007	0.329585	0.797966	0.790343
			0.00594002	298.617	0.418087	0.999328	0.107701	2.71121	3.27434	0.828017	0.179866	0.383426	0.0427756	0.111026	0.407723	0.0223501		2.81276	151.441	0.0453888	0.984591	0.190217	3.22508	3.88517	0.8301	0.371705	1.0116	0.0528731	0.30111	0.753243	0.779173
			0.00110948	365.592	0.583732	0.999748	0.16067	4.2008	4.2466	0.989216	0.260047	0.468565	0.0411562	0.136997	0.378931	0.045167		0.0515301	183.751	0.942915	0.953841	0.931146	3.21576	3.77447	0.851978	0.384587	0.619801	0.106246	0.161448	0.661934	0.754313
			0.00951338	119.352	0.760097	0.97416	0.764614	3.28634	3.30642	0.993926	0.235881	0.329939	0.136713	0.060098	0.520211	0.031468		0.0264817	126.201	0.12014	0.999997	0.215334	1.88016	2.47187	0.760623	0.424751	0.764313	0.118934	0.25336	0.813055	0.79133
			0.175706	352.21	0.226742	0.220576	0.414477	2.37521	2.45341	0.968125	0.193647	0.324014	0.0691717	0.103033	0.0954441	0.00538789		0.0465744	282.193	0.414161	0.94416	0.296596	2.00024	3.03264	0.65957	0.276136	0.512891	0.108454	0.14466	0.766036	0.744738
			0.0064432	389.349	0.256817	0.978828	0.211942	2.08065	2.54411	0.817829	0.189509	0.383922	0.0564041	0.0977703	-0.287425	-0.0234589		0.000828967	140.836	0.733372	0.976713	0.67221	1.92887	2.7108	0.711549	0.260759	0.471953	0.114906	0.114065	0.664669	0.664669
			0.383042	19.0314	0.590262	0.601396	0.63542	1.1767	1.66954	0.704805	0.119784	0.174464	0.00712926	0.059233	-0.194274	-0.0648426		0.0715067	128.7	0.170448	0.99608	0.211066	3.12858	5.18555	0.603327	0.636061	1.6295	0.202156	0.510957	0.787269	0.787896
			4.74333	74.3201	0.172806	0.71585	0.764873	1.00859	1.49755	0.673496	0.125313	0.395425	0.0190679	0.137378	-0.0888596	0.143898		0.0274501	162.073	0.494076	0.998052	0.383996	3.23346	5.3372	0.605834	0.282644	0.500827	0.0903532	0.130451	0.694463	0.694463
			1.53508	114.108	0.815045	0.395117	0.385372	0.527203	0.874515	0.602852	0.0639908	0.171585	0.0220472	0.0502641	-0.25346	-0.04098		0.00070024	239.449	0.687843	0.992386	0.623186	7.35389	7.53497	0.975968	1.16215	1.70227	0.83314	0.329006	-0.796419	-0.840979
			0.0528438	161.767	0.282594	0.916679	0.479157	2.00834	2.61694	0.767436	0.226474	0.437066	0.0966084	0.11584	0.421479	0.162102		0.0336967	185.226	0.600264	0.999704	0.496896	2.67416	2.71336	0.985553	0.452611	0.556197	0.357892	0.0708417	0.69385	0.69385
			0.00230237	472.444	0.420435	0.694501	0.0790221	2.34118	2.35779	0.992954	0.231971	0.334554	0.0840856	0.102704	0.0519175	-0.152952		0.0484862	159.632	0.0641115	0.990453	0.147943	1.23562	1.5129	0.816722	0.270453	0.491335	0.160159	0.1196	0.758222	0.783878
			0.43794	304.503	0.539188	0.969032	0.21463	1.07716	1.65263	0.651784	0.165509	0.367531	0.0577705	0.112945	0.472148	0.163249		0.0218525	451.209	0.121137	0.994694	0.0578302	3.54972	5.03098	0.705572	0.446389	1.12009	0.017382	0.335926	-0.0181844	-0.0145503
			0.114001	161.767	0.732748	0.761627	0.228485	1.2685	1.3586	0.93368	0.129794	0.215402	0.0200896	0.0801473	0.330615	0.0865863		0.867393	302.622	0.463555	0.998939	0.0793025	7.66735	8.32315	0.921207	0.946272	2.13173	0.102954	0.729036	0.189789	0.00165345
			1.05772	47.5786	0.938947	0.185694	0.132861	0.871745	0.932632	0.934715	0.0928937	0.17665	0.0161765	0.0677658	0.185326	-0.0831042		0.0795944	212.663	0.579338	0.385348	0.481048	2.34176	2.53893	0.922339	0.274074	0.528142	0.162071	0.116164	-0.101073	-0.257625
			14.5051	327.709	0.206545	0.207613	0.192326	1.86862	2.24765	0.831367	0.325634	0.828574	0.039513	0.32445	0.0147047	0.0426655		0.0684304	59.349	0.352857	0.962113	0.746022	2.63792	3.63301	0.726098	0.447776	0.740999	0.109513	0.194946	0.329911	-0.0251716
			0.290225	170.103	0.52019	0.384793	0.683842	0.755823	0.939888	0.804163	0.116596	0.22204	0.0344592	0.0788931	0.0874369	0.0703695		0.117072	608.03	0.0484571	0.915481	0.0257602	2.01445	2.28626	0.881111	0.194535	0.36525	0.0420371	0.0936372	-0.0120967	-0.00499535
			0.0322026	578.662	0.0691881	0.986219	0.167715	1.33249	1.33599	0.997383	0.191605	0.322135	0.108464	0.0832182	-0.173055	-0.157701		2.17181	275.089	0.382982	0.982895	0.222999	2.92514	4.05121	0.72204	0.513826	0.948425	0.0573568	0.356507	0.649215	0.421899
			0.389198	89.5141	0.592951	0.995489	0.801429	0.751338	0.791748	0.948962	0.106732	0.121655	0.095445	0.0099575	0.474352	0.040544		0.531189	94.9584	0.419941	0.0483747	0.689101	1.49112	2.05118	0.72696	0.376924	0.622516	0.183644	0.149885	-0.100733	0.0213461
			0.255209	353.678	0.311235	0.880258	0.445823	0.529897	0.556602	0.952021	0.110781	0.209645	0.0155173	0.0792934	0.239148	-0.0808606		0.0605797	392.96	0.212505	0.997965	0.0710527	2.86236	3.92809	0.728689	0.35371	0.778139	0.0336511	0.225211	0.0382836	0.00484773
			0.123163	477.083	0.370143	0.99321	0.0268167	0.773323	0.776926	0.995362	0.156902	0.175033	0.139257	0.0146097	0.280958	-0.0282217		0.00818291	240.345	0.495679	0.367005	0.129137	3.52338	3.95728	0.890354	0.60165	0.898907	0.204114	0.256722	0.0900706	-0.0306585
			0.0299532	63.8334	0.798478	0.745353	0.438859	1.14252	1.14324	0.999367	0.231189	0.288177	0.174299	0.0464908	0.363946	0.0830506		0.0081447	189.267	0.697831	0.970512	0.613404	3.7412	4.85439	0.770684	0.261275	0.505845	0.0215039	0.163755	-0.0211879	-0.427745
			0.0137561	141.461	0.420346	0.222347	0.545388	1.30248	1.30322	0.999432	0.263546	0.486047	0.0411445	0.181631	0.155689	0.0771857		0.0146218	275.089	0.375666	0.999996	0.228892	3.06719	3.54994	0.86401	0.443427	0.743205	0.167886	0.190093	0.652138	0.415611
			0.0228652	310.685	0.113246	0.948219	0.408971	2.15168	2.15712	0.997478	0.435943	0.74841	0.12421	0.254829	0.324328	0.163273		0.0746956	123.924	0.434513	0.390933	0.299292	3.62536	4.0356	0.898347	0.806284	1.7125	0.139528	0.570939	-0.0538234	0.0235864
			0.424905	24.1813	0.350814	0.91043	0.53705	0.616237	0.844425	0.729772	0.155413	0.290392	0.0512038	0.100043	0.320855	-0.0112523		0.0358712	360.42	0.386561	0.602284	0.0748224	5.48437	5.75562	0.952873	1.17603	1.76897	0.72433	0.336131	0.108202	0.0222011
			0.903624	161.487	0.390811	0.735112	0.541293	5.41543	5.83206	0.928563	0.410432	1.13542	0.0339099	0.389436	0.00421169	-0.0923424		0.0326569	287.092	0.390949	0.999695	0.0607543	7.76566	8.20592	0.946348	1.00892	1.47453	0.461475	0.351821	0.0555741	-0.0183237
			0.010702	265.419	0.30489	0.969753	0.340775	3.00075	3.02698	0.991335	0.205528	0.284184	0.143493	0.0515483	0.378136	0.163229		0.0644994	372.53	0.315015	0.971669	0.0462009	2.04354	2.14696	0.95183	0.346094	0.491731	0.250789	0.0793011	0.108626	0.00961226
			0.133263	52.7467	0.885543	0.121859	0.723742	0.907701	1.12473	0.80704	0.0645251	0.108024	0.0261705	0.0258963	0.141499	0.0608098		0.0251966	154.307	0.354238	0.955696	0.660975	4.33298	4.55449	0.951365	0.89854	1.10592	0.657909	0.190382	0.194937	-0.0257388
			0.252708	354.464	0.489627	0.673099	0.327647	1.52097	1.68153	0.904512	0.0975726	0.200231	0.00924928	0.0688906	0.272453	0.0743389		0.051591	169.95	0.334838	0.208365	0.589091	4.13594	5.25591	0.786911	0.876177	1.54531	0.298793	0.410523	0.0629981	0.0190908
			0.265678	105.493	0.676524	0.806457	0.770406	0.682263	1.03727	0.657748	0.053647	0.0913115	0.0273137	0.0248092	0.354084	0.000473364		0.00537625	95.6974	0.276011	0.937321	0.679822	7.08599	10.1521	0.697982	0.387628	1.04853	0.0598993	0.2378	0.107198	-0.0271283
			0.0297883	329.909	0.52481	0.759053	0.189437	2.62052	3.33762	0.785147	0.16728	0.317194	0.0120804	0.0953599	0.126668	-0.160127		0.0139308	275.089	0.643071	0.933732	0.535062	2.86346	4.2001	0.681759	0.166979	0.364062	0.0179043	0.0908863	0.663384	0.413202
			0.069018	314.717	0.66419	0.779777	0.110283	5.66867	6.29717	0.900193	0.45403	1.09324	0.0037621	0.323069	-0.332645	-0.00872708		0.335335	302.622	0.193374	0.13836	0.387975	1.96232	2.8956	0.677692	0.523259	0.878239	0.229413	0.262756	-0.0476615	-0.0347707
			0.0303826	308.252	0.501202	0.97607	0.114391	2.57161	2.6	0.989078	0.180882	0.246632	0.126184	0.0385761	0.376819	-0.0227517		3.15492	79.625	0.418292	0.26831	0.56764	4.23392	6.76726	0.625648	0.353777	0.918397	0.0201175	0.267446	0.0956289	0.0180434
			1.02868	157.643	0.649507	0.912187	0.378964	2.02739	2.87143	0.706056	0.162781	0.308943	0.0137738	0.102129	0.539917	-0.00211274		0.0162387	253.929	0.604578	0.969881	0.499284	3.51753	5.46321	0.643859	0.64692	1.16057	0.216005	0.30091	-0.0639021	-0.427283
			5.34237	442.66	0.0285606	0.775776	0.295827	0.756148	0.89603	0.843887	0.094693	0.249596	0.0174125	0.0927827	0.250307	0.150382		0.324192	236.504	0.408084	0.911113	0.120027	6.67489	9.16392	0.728388	0.816503	1.8721	0.21973	0.579166	0.0587694	-0.00466449
			0.126284	566.645	0.169721	0.635022	0.155408	0.694862	0.711556	0.976539	0.0816735	0.121513	0.0385427	0.0397284	0.0247865	0.0600728		0.0302613	461.856	0.109303	0.982709	0.0533806	6.43585	6.6511	0.967636	0.931785	1.48835	0.584927	0.336657	-0.00839879	-0.012026
			0.456353	566.005	0.0456001	0.906152	0.116545	0.927898	1.10991	0.836013	0.135899	0.227997	0.0283755	0.0815539	-0.183254	-0.132337		0.0165846	112.607	0.44043	0.665921	0.302108	0.597884	0.958964	0.623469	0.114516	0.251804	0.0206677	0.101045	0.0445133	-0.0359308
			0.115575	498.616	0.265949	0.67798	0.189684	1.45834	1.86924	0.780176	0.232029	0.431687	0.0808593	0.154774	0.143784	0.00323369		0.000760643	441.582	0.0575294	0.802114	0.191406	3.48582	4.08908	0.852471	0.74149	1.16007	0.258648	0.317076	-0.0396443	-0.0329913
			0.546458	260.549	0.737077	0.899455	0.216678	0.929329	0.981799	0.946557	0.143737	0.271526	0.0593869	0.0811184	0.461354	0.067825		1.09785	95.6974	0.296375	0.499672	0.693297	0.61368	0.99377	0.617526	0.178594	0.371898	0.059658	0.103854	-0.171588	0.0231256
			0.0317641	61.5127	0.947004	0.0645287	0.601463	1.26503	1.26608	0.999176	0.256013	0.274444	0.237722	0.014992	0.121458	0.0581304		0.0150061	293.162	0.331335	0.661966	0.532228	5.12364	6.3808	0.802978	0.363031	0.549722	0.17779	0.106698	0.0411942	-0.0359925
			0.0422081	95.6318	0.428387	0.120502	0.608678	1.25	1.25225	0.998197	0.253135	0.371303	0.135272	0.0963597	0.248364	-0.0730197		0.0272971	711.396	0.118844	0.884313	0.0535359	3.09397	3.12069	0.991438	0.625205	0.85186	0.41222	0.169284	-0.00469866	-0.00279111
			0.0153635	273.877	0.773922	0.372776	0.284912	0.512007	0.512038	0.999938	0.103565	0.17608	0.0310555	0.0592059	0.0421012	-0.0818031		0.0612166	345.042	0.442501	0.981218	0.0331685	3.69542	4.19517	0.880874	0.661985	1.31015	0.154059	0.371151	-0.203549	-0.0117845
			0.0564394	89.5141	0.043562	0.0614709	0.650868	2.55633	2.5884	0.98761	0.52138	0.73176	0.315326	0.170036	0.081964	0.0579818		0.0594001	296.25	0.0993183	0.972236	0.175007	8.05854	8.66264	0.930264	1.14629	2.45879	0.0915352	0.80819	-0.485798	-0.463461
			0.258918	137.141	0.65026	0.768395	0.632554	0.840784	0.86968	0.966774	0.173958	0.270774	0.081038	0.0775085	-0.507581	-0.00447995		0.215922	309.527	0.0206469	0.595436	0.289802	1.89176	2.14294	0.882784	0.434215	0.819088	0.157245	0.25134	-0.0417453	-0.0368785
			0.201036	281.221	0.471142	0.998948	0.100004	0.742014	0.750383	0.988847	0.151212	0.160218	0.143335	0.00693852	-0.509437	-0.0318647		0.0431692	201.787	0.815268	0.978888	0.680204	2.68019	3.47576	0.771108	0.61467	0.853173	0.329546	0.192541	0.468267	-0.00317345
			0.055218	222.96	0.00551832	0.801633	0.654391	3.08832	3.1198	0.989911	0.266341	0.513194	0.137029	0.14287	0.318701	0.152978		0.0359025	495.982	0.105852	0.353823	0.249406	6.36854	6.72244	0.947355	1.31237	1.71873	0.56674	0.405579	0.00461802	0.0163444
			0.0587158	120.365	0.806296	0.997191	0.0319013	1.51559	1.53107	0.989886	0.127565	0.174864	0.0702616	0.0399658	0.534496	0.159542		0.0377072	440.624	0.159252	0.99968	0.0510295	4.27617	4.37895	0.97653	0.428178	0.75319	0.0744969	0.23253	0.020273	0.00226691
			2.17652	133.22	0.749141	0.918975	0.334828	1.74075	2.77734	0.626769	0.21815	0.815975	0.0173836	0.293509	0.413321	0.124298		0.0214381	514.936	0.127523	0.882886	0.225856	5.62098	6.70442	0.838399	0.937361	1.7288	0.141456	0.627296	0.0123226	0.0155027
			0.0146971	399.345	0.355458	0.783907	0.300811	1.73464	1.73858	0.997731	0.1637	0.331346	0.046132	0.100298	0.214461	-0.00925831		0.557651	249.548	0.312403	0.904662	0.474995	2.89641	3.87111	0.748212	0.570729	1.70949	0.105639	0.556757	-0.0538529	-0.0104083
			0.0891716	106.389	0.0349755	0.979038	0.745765	4.73662	5.99358	0.790282	0.430184	0.64264	0.105262	0.200265	-0.0235969	-0.174286		0.0544847	275.089	0.643071	0.940283	0.535062	2.02609	2.17185	0.932889	0.343677	0.542571	0.0851163	0.139632	0.66685	0.414771
			0.0318732	47.5786	0.127156	0.821434	0.837766	3.98136	4.10565	0.969727	0.346034	0.698673	0.189561	0.169317	0.179057	-0.16636		0.526928	170.603	0.656267	0.872101	0.567385	1.25184	1.60902	0.778018	0.359216	0.569724	0.0761672	0.174661	-0.0151798	-0.366457
			0.0143384	34.1975	0.452558	0.997528	0.469323	1.03043	1.40321	0.734341	0.0964099	0.136239	0.0484569	0.0274686	0.53895	0.017013		0.120799	236.584	0.456226	0.976384	0.315936	2.62141	2.7306	0.960011	0.636848	1.37472	0.112099	0.421892	0.637886	0.421399
			0.0035572	229.722	0.208104	0.853384	0.639233	2.58716	2.65424	0.974727	0.193872	0.270276	0.0271613	0.0803732	-0.112174	-0.00923632		1.38894	342.583	0.223575	0.709633	0.3465	1.34884	1.84396	0.731489	0.302134	0.664936	0.0664635	0.22497	-0.0543466	-0.0205429
			0.118694	727.452	0.00493944	0.535793	0.00582959	1.44037	1.51914	0.948151	0.133697	0.302861	0.065335	0.0839271	0.0417821	0.0496141		0.00722801	517.529	0.0560508	0.999971	0.0333575	3.42339	3.4521	0.991684	0.596269	1.18566	0.394034	0.280985	0.00111509	0.00278626
			13.8523	61.6505	0.640373	0.661921	0.368266	1.51595	2.08793	0.726055	0.148186	0.318687	0.0133565	0.104996	0.264706	0.0121594		0.879662	143.423	0.186915	0.82116	0.533471	2.01943	2.95423	0.683574	0.550101	1.02052	0.114661	0.31048	0.0102089	0.000888628
			0.0404161	484.006	0.12564	0.948737	0.0146645	2.97063	3.48761	0.851765	0.226665	0.506395	0.0230613	0.18275	-0.12217	-0.0748252		0.287628	408.681	0.342482	0.992247	0.165751	1.09446	1.52822	0.716165	0.286122	0.646367	0.0477747	0.197421	0.650577	0.403285
			0.0303148	214.684	0.387592	0.936791	0.360531	2.97116	2.9878	0.994428	0.303767	0.370714	0.232134	0.044423	0.443205	0.162972		0.101768	95.6974	0.575459	0.12327	0.302205	1.22195	1.39284	0.877313	0.260853	0.352495	0.147037	0.0802716	-0.0434284	0.022927
			0.0548183	82.3929	0.100871	0.99992	0.778944	1.79148	1.80473	0.99266	0.265067	0.385397	0.171445	0.0796291	0.152891	-0.0590724		0.545252	395.315	0.179617	0.995405	0.128901	2.8603	3.9161	0.730395	0.469607	0.808575	0.148914	0.216954	-0.691093	-0.463414
			1.43552	93.719	0.063898	0.805954	0.901846	0.822593	0.884088	0.930443	0.129789	0.301803	0.027879	0.112233	0.427252	0.153398		0.0079382	100.719	0.541041	0.130316	0.512678	4.05103	4.51754	0.896734	0.671961	1.00801	0.196173	0.312056	-0.0438114	-0.0348854
			0.143982	87.7306	0.499106	0.881635	0.556306	1.0269	1.04547	0.982242	0.21021	0.341359	0.0815642	0.106076	-0.108468	-0.171391		0.408819	121.049	0.433207	0.946659	0.309275	0.602167	0.683333	0.881221	0.133265	0.190326	0.0576078	0.0508572	-0.109994	0.0118606
			0.0172553	133.22	0.768853	0.677527	0.181456	4.28981	4.30285	0.996969	0.869438	1.12432	0.616312	0.207398	-0.319666	-0.0802378		0.00388093	387.545	0.270984	0.994472	0.0507769	4.40722	5.7594	0.765223	0.313181	0.68427	0.0493751	0.184552	0.0482185	0.00601501
			0.173093	40.3718	0.354237	0.943844	0.733435	1.24852	1.27811	0.976852	0.256522	0.284147	0.232887	0.0211161	-0.137625	0.131405		0.0675138	293.974	0.733176	0.976707	0.650444	3.75571	5.09612	0.736974	0.50981	1.5785	0.0404956	0.469363	-0.753083	-0.463986
			0.0510201	187.697	0.52343	0.94488	0.323283	2.00987	2.02316	0.993433	0.408319	0.588489	0.22994	0.146383	0.389684	-0.0164603		0.1541	223.959	0.107946	0.790276	0.4366	2.06048	2.63917	0.780729	0.325028	0.69197	0.0686229	0.210086	0.0164149	0.0187254
			0.0103396	282.442	0.0548437	0.991853	0.500324	4.86356	4.8716	0.99835	0.984814	1.45003	0.520682	0.379406	0.275173	0.161201		0.175848	386.635	0.329463	0.991688	0.030501	1.63955	2.2352	0.733515	0.355711	0.603948	0.0690711	0.180622	0.118276	0.00667667
			0.0787011	135.097	0.750176	0.488801	0.314389	2.12723	2.19315	0.96994	0.439154	0.761967	0.125232	0.260022	0.109469	-0.0845124		3.71103	386.147	0.364059	0.325341	0.204943	1.13376	1.59032	0.712913	0.334494	0.856595	0.0863756	0.284215	0.0336241	0.190523
			0.0181469	329.909	0.0554897	0.999557	0.427385	1.13439	1.13468	0.99975	0.229487	0.3152	0.143812	0.0699689	-0.287133	-0.166388		0.18177	282.319	0.792664	0.856675	0.728021	3.36619	5.13856	0.655084	0.559811	1.29498	0.0525559	0.490679	-0.757189	-0.433693
			0.0263963	504.423	0.382937	0.253534	0.0655123	3.51113	3.52689	0.995531	0.712305	0.836327	0.590409	0.100407	-0.0414815	-0.0111514		1.10473	378.719	0.0233108	0.619446	0.190104	1.99493	2.26623	0.880288	0.465193	1.08211	0.0938058	0.378051	-0.0345603	-0.0238204
			0.0070634	302.087	0.128154	0.659623	0.581417	1.18911	1.18915	0.999964	0.240521	0.265588	0.21546	0.0204647	0.0648735	-0.0169642		0.0187855	317.411	0.629556	0.999997	0.525329	3.42473	3.971	0.862434	0.310678	0.951361	0.0297584	0.250864	0.685423	0.415631
			0.00767243	27.0355	0.155248	0.998933	0.736147	0.656608	0.656617	0.999987	0.13281	0.154803	0.110819	0.0179563	0.114574	0.0182426		0.148747	502.984	0.239027	0.856069	0.0860441	1.64728	1.6802	0.980405	0.366113	0.69911	0.213478	0.183138	0.201088	0.314869
			0.373256	229.404	0.52756	0.998302	0.172803	0.568958	0.700789	0.811882	0.132857	0.251608	0.031883	0.0905787	0.553067	0.0176286		0.00923222	291.959	0.139505	0.916172	0.42055	8.10637	8.29494	0.977267	1.30761	1.76995	0.621876	0.382695	0.0357044	0.0138383
			0.272175	256.196	0.37787	0.957264	0.313855	0.589092	0.598868	0.983676	0.120471	0.176935	0.0653253	0.045574	0.263218	-0.0472954		0.0511201	291.959	0.48853	0.995787	0.115199	4.3233	5.89046	0.73395	0.858345	1.27704	0.563388	0.298352	0.169596	0.000289009
			0.0486887	411.082	0.288391	0.935739	0.156321	0.69629	0.696714	0.999391	0.140893	0.169723	0.112119	0.0235168	0.232971	-0.01496		0.129399	94.9584	0.354854	0.835364	0.713573	1.89648	2.22876	0.850913	0.428484	0.584077	0.242802	0.152398	0.310195	-0.0319489
			0.00154352	612.407	0.169763	0.906258	0.10907	1.66559	1.6656	0.999994	0.336892	0.553968	0.119818	0.177241	0.113942	-0.0277119		0.0751396	223.959	0.502903	0.285792	0.14362	3.7057	4.05484	0.913895	0.828367	1.41474	0.519699	0.326036	0.102967	0.0236077
			0.180917	126.592	0.894162	0.751174	0.470807	3.50992	4.28146	0.819795	0.466619	0.872216	0.03164	0.282209	-0.433623	-0.0066057		0.0451949	211.607	0.519707	0.999611	0.406827	1.87917	1.99376	0.942522	0.219801	0.410944	0.0238874	0.134232	-0.0641758	-0.456152
			0.0337796	571.736	0.203767	0.981846	0.021769	4.95095	5.05392	0.979627	0.503783	0.809555	0.181861	0.272238	0.16175	0.144332		0.138757	355.698	0.443807	0.957802	0.0302863	4.7483	7.00324	0.678014	0.916324	1.51342	0.210609	0.515075	0.157862	-0.00581343
			0.0287719	200.437	0.481928	0.733208	0.534684	1.22981	1.33126	0.923796	0.138237	0.342576	0.0373356	0.110546	0.371734	-0.00300803		0.0237178	530.834	0.21635	0.993653	0.0542939	4.7825	6.42883	0.743915	1.08699	1.74755	0.485275	0.483024	-0.0284803	-0.014259
			2.34042	460.56	0.069568	0.792469	0.348752	2.47935	3.6594	0.677527	0.364884	0.991649	0.0511645	0.356077	-0.0369165	0.0727207		0.156638	317.411	0.535141	0.999973	0.406044	1.53267	1.62206	0.944889	0.365693	0.627942	0.0969153	0.177451	0.694636	0.416347
			0.00467834	133.559	0.120307	0.925944	0.70556	8.61012	8.98141	0.958659	0.848251	1.06287	0.469382	0.231409	-0.072403	-0.174043		0.709304	546.14	0.0808768	0.921562	0.158063	2.85398	4.64871	0.613931	0.478644	1.38107	0.0553661	0.466174	-0.0298759	-0.00547031
			0.21717	401.43	0.0812483	0.475504	0.446324	0.99054	1.02322	0.968062	0.106754	0.200148	0.0503185	0.0506009	0.0239564	-0.034401		0.0164248	361.594	0.430261	0.999961	0.268052	2.24851	2.35166	0.956137	0.309125	0.548846	0.0358534	0.15931	0.647729	0.416451
			0.0359117	60.4533	0.749355	0.965516	0.580847	3.0644	3.07115	0.997801	0.33568	0.648122	0.184338	0.17698	0.561877	0.00673656		0.00744644	141.95	0.727285	0.941901	0.652014	1.16624	1.44064	0.809529	0.241101	0.408859	0.0666321	0.108371	-0.0186771	-0.408258
			0.0232382	495.819	0.466199	0.877954	0.130863	1.31127	1.32151	0.992253	0.139279	0.176201	0.100697	0.02618	0.287623	-0.0228245		0.76528	134.291	0.318736	0.584299	0.674324	2.59176	3.98367	0.650595	0.466415	0.753416	0.0620031	0.258898	0.154039	-0.0370011
			0.0378632	413.582	0.209699	0.709104	0.379734	1.58303	1.58465	0.998979	0.169635	0.355965	0.0592444	0.11783	0.107907	-0.0858983		0.00368665	366.429	0.431973	0.954739	0.0101258	2.58862	3.99996	0.64716	0.568974	0.964551	0.0690247	0.280043	0.200743	0.0112205
			0.340918	347.007	0.634085	0.930368	0.32973	0.716129	0.784263	0.913124	0.0920039	0.146163	0.00300968	0.0547202	0.426776	-0.0323842		11.6597	596.922	0.274459	0.999533	0.141537	3.86214	5.0707	0.761658	0.827206	1.58157	0.154237	0.545392	-0.0455578	0.00211182
			0.146045	60.9303	0.740588	0.593	0.479341	1.468	1.49761	0.980233	0.213721	0.306393	0.14971	0.0572261	-0.236383	-0.0631806		1.81107	253.929	0.0979913	0.967519	0.076893	1.27464	1.81512	0.702234	0.271739	0.516304	0.0729533	0.192904	0.521461	0.420229
			0.266543	447.518	0.190799	0.972369	0.106378	0.889319	0.921711	0.964857	0.127675	0.236449	0.0556225	0.0730716	0.188852	0.00825406		0.0535381	726.68	0.101093	0.912138	0.0468616	1.53472	2.38155	0.644419	0.267502	0.533576	0.0720246	0.184006	-0.00635296	-0.00474137
			0.305748	532.88	0.35603	0.923028	0.0409681	1.1863	1.2166	0.97509	0.173874	0.371677	0.0428578	0.134787	0.212315	0.125416		0.00673184	608.03	0.20676	0.984297	0.145861	4.66175	4.75365	0.980668	1.02295	1.35554	0.641418	0.247634	-0.00547198	0.00799682
			0.108181	85.6415	0.826632	0.999708	0.043828	1.03194	1.04533	0.987188	0.133949	0.229739	0.00141878	0.0920711	-0.536597	-0.169005		2.32448	95.6974	0.422286	0.482027	0.632538	0.980561	1.55802	0.629364	0.260416	0.579929	0.0688619	0.199507	-0.200859	-0.0278955
			0.118399	189.888	0.176247	0.0914662	0.730794	2.18466	2.26575	0.96421	0.452815	0.598582	0.317983	0.114815	0.0786363	-0.0615886		0.0356213	317.411	0.61512	0.991893	0.50728	2.32478	2.90204	0.801086	0.220847	0.481628	0.0557412	0.126803	0.688821	0.42163
			0.0528968	367.723	0.433693	0.559764	0.0125182	4.67421	4.82025	0.969704	0.965123	1.11221	0.83773	0.112917	0.0903782	-0.0324706		0.0147672	322.457	0.373199	0.999799	0.0540799	2.11408	2.91776	0.724555	0.474396	0.849953	0.299517	0.19406	-0.0985601	0.00359151
			0.604035	29.838	0.883437	0.932948	0.505779	0.597258	0.636548	0.938276	0.126103	0.148508	0.108995	0.0165603	-0.524365	-0.0329214		0.209407	383.237	0.198626	0.963234	0.136478	2.6581	4.28417	0.620448	0.693269	1.67155	0.310347	0.50316	-0.382845	-0.462077
			0.013329	521.632	0.258248	0.914022	0.0558441	2.59836	2.60092	0.999016	0.525904	0.850704	0.201449	0.265057	0.24597	0.161962		0.300672	553.316	0.00112161	0.798304	0.0435585	4.48516	5.08158	0.882631	0.591047	1.52842	0.0817789	0.545615	-0.0234572	-0.0166435
			0.113193	266.269	0.289286	0.813808	0.231878	0.72431	0.732674	0.988583	0.147631	0.271289	0.0251007	0.100509	0.272341	-0.0132791		0.0915195	428.472	0.550981	0.945841	0.414745	2.13104	2.44714	0.870829	0.378248	0.674233	0.0801207	0.21812	0.673619	0.416041
			0.108091	137.238	0.241999	0.987583	0.717774	1.08905	1.09677	0.992965	0.221318	0.243608	0.200067	0.0177907	0.127046	-0.158323		0.518657	338.571	0.694518	0.979117	0.60706	1.02873	1.16427	0.883584	0.232403	0.371868	0.0658456	0.121084	0.656091	0.391731
			0.0449582	443.171	0.326518	0.68797	0.119229	2.66241	2.72581	0.976741	0.547063	1.00121	0.101465	0.367369	0.288164	0.140699		2.93745	142.931	0.420066	0.980136	0.314722	1.26564	1.75794	0.719955	0.351982	0.649029	0.0707901	0.230557	0.0619078	-0.0231887
			0.0139402	81.1066	0.441678	0.48352	0.414054	0.972264	0.972384	0.999877	0.196671	0.293549	0.0998096	0.0790939	0.0346314	-0.0633217		1.88894	302.622	0.0846483	0.123065	0.378532	1.02703	1.5579	0.659239	0.314143	0.709667	0.0761724	0.232271	0.0320946	0.0203886
			0.126844	391.997	0.497135	0.183979	0.112565	1.04302	1.46291	0.712976	0.168744	0.255458	0.0825454	0.0846654	0.144504	0.0713474		0.0729533	578.706	0.148503	0.967858	0.159782	3.9759	4.28497	0.927872	0.843648	1.10618	0.456564	0.230268	-0.0229822	-0.0246136
			0.114719	42.1973	0.519296	0.994337	0.887689	1.57045	1.62634	0.965636	0.224731	0.433041	0.0814605	0.141905	0.36571	0.0527049		0.106733	164.901	0.307593	0.999137	0.636249	1.64997	2.21352	0.745403	0.374017	0.592427	0.10618	0.1873	-0.209421	0.00421106
			0.281951	193.45	0.577612	0.917249	0.254935	1.05151	1.09705	0.958487	0.152413	0.178303	0.131779	0.018402	0.5251	0.0379908		0.0185353	175.256	0.330228	0.849397	0.576791	6.10628	7.41318	0.823706	1.07232	1.59386	0.446569	0.396641	0.0490181	-0.000655449
			0.0732722	592.935	0.0428768	0.989854	0.222322	0.578137	0.78319	0.738183	0.092959	0.154881	0.0403292	0.0521621	-0.0537112	-0.0409107		0.041708	308.105	0.673687	0.984816	0.573536	2.5394	2.55635	0.993368	0.5261	0.712828	0.325849	0.139786	0.687038	0.421961
			0.022722	443.416	0.168317	0.661492	0.221413	2.25394	2.27322	0.991519	0.281885	0.377049	0.157787	0.0815374	0.172696	0.0121898		0.0861562	156.123	0.438359	0.0396859	0.174741	4.69045	5.81643	0.806414	0.786173	1.41442	0.304442	0.324665	0.0209682	0.0214469
			0.156145	92.0797	0.715271	0.5373	0.506119	1.32384	1.3297	0.995591	0.200694	0.442864	0.0471116	0.154539	0.267389	0.0202087		2.68292	261.136	0.33538	0.496403	0.44137	1.52317	2.48595	0.612711	0.515377	1.25403	0.10791	0.444424	-0.0166465	0.0231467
			0.0758999	24.1813	0.350814	0.844557	0.53705	0.528275	0.529544	0.997605	0.0659648	0.0996178	0.0144687	0.0322609	0.33594	-0.00342625		1.24502	594.557	0.143893	0.762021	0.147483	3.30838	4.85816	0.680994	0.669555	1.52587	0.0698556	0.476832	-0.0262909	-0.0340481
			0.222201	621.7	0.0980393	0.987392	0.0877207	1.06944	1.10357	0.969076	0.148134	0.217702	0.0837979	0.0523252	0.0935592	-0.0416449		10.4928	439.183	0.0125618	0.547857	0.298857	0.837614	1.25817	0.66574	0.218306	0.645476	0.033014	0.225029	0.0418413	0.0227574
			0.0609809	210.987	0.314003	0.8008	0.671244	1.05378	1.0642	0.990211	0.136219	0.191651	0.0433214	0.0611302	-0.23466	-0.0114774		9.05568	451.052	0.287822	0.988438	0.138205	7.09898	8.49534	0.835632	0.748549	1.40616	0.033014	0.532399	0.0420305	-0.0130632
			0.10446	292.434	0.257562	0.998313	0.333026	1.42785	1.44355	0.989127	0.199908	0.238869	0.17206	0.0242715	0.290202	0.0233813		0.0756994	724.447	0.108317	0.892814	0.0390116	1.73467	2.51567	0.689544	0.362337	0.579075	0.0722524	0.211368	0.00158072	-0.00335929
			0.125336	518.498	0.136845	0.805885	0.256316	0.643691	0.751715	0.856296	0.0846541	0.135306	0.020948	0.0410558	-0.231672	-0.164886		0.0241655	382.237	0.0724217	0.00177079	0.363628	8.62329	8.8771	0.971409	1.78055	2.56629	0.888577	0.613765	-0.0343558	-0.0364592
			0.0914	327.706	0.0358775	0.309078	0.517395	1.19514	1.24278	0.961672	0.161388	0.17029	0.143096	0.0107247	0.106862	-0.101592		0.28035	257.431	0.587719	0.131289	0.485462	0.900976	1.2036	0.748565	0.227057	0.427974	0.0457963	0.135263	-0.0223553	0.109071
			0.248834	356.681	0.204368	0.902642	0.363375	0.823486	0.841075	0.979087	0.168934	0.188147	0.152094	0.0148139	-0.181755	-0.13141		0.0821103	159.25	0.14468	0.582923	0.528448	3.25529	4.16391	0.781786	0.684953	1.18195	0.17067	0.323347	-0.023453	-0.0370158
			0.0436249	97.9703	0.613326	0.00304568	0.447257	0.513115	0.513349	0.999544	0.103817	0.17284	0.0348251	0.0563445	-0.126346	-0.0533374		1.35811	118.698	0.405493	0.651993	0.673401	4.31016	5.45091	0.790724	0.740309	2.03077	0.0613599	0.701979	-0.186614	0.0215447
			0.114276	108.496	0.532071	0.781786	0.479827	1.70487	2.20399	0.773537	0.412139	0.780572	0.11101	0.277459	-0.30945	0.150997		0.00667218	652.839	0.0767352	0.0699886	0.00456143	12.2768	12.3693	0.992525	2.0539	2.6187	1.27746	0.423516	-0.032587	-0.0371273
			0.230174	123.704	0.146177	0.969052	0.751873	1.13058	1.16883	0.96727	0.233835	0.237671	0.228677	0.00378926	0.089529	-0.174743		0.101884	84.6428	0.170896	0.906856	0.268916	1.24103	1.81934	0.682131	0.292989	0.516302	0.204282	0.113133	0.545077	0.344091
			0.10036	164.109	0.536519	0.968136	0.665685	0.606881	0.60862	0.997142	0.122985	0.195019	0.0511866	0.0587195	0.358719	0.0600894		0.00869101	562.784	0.180849	0.972219	0.0676427	2.90669	4.02099	0.72288	0.323118	0.846406	0.0849277	0.210324	0.0248573	-0.004108
			0.182612	90.1335	0.709933	0.681267	0.722709	1.41467	1.46346	0.966658	0.292718	0.348431	0.243584	0.0430561	0.440924	0.00287633		1.55846	354.718	0.645397	0.994098	0.536841	2.0719	2.74006	0.75615	0.43682	0.928022	0.0386605	0.287864	0.689084	0.421226
			0.165906	460.407	0.413118	0.937088	0.142546	0.51378	0.519111	0.98973	0.104639	0.188526	0.02147	0.0682024	0.263448	0.12941		0.0427164	250.394	0.107626	0.690116	0.412156	3.58997	3.83346	0.936482	0.690018	1.16148	0.186291	0.312691	0.0784523	0.0209303
			0.0815889	200.734	0.737436	0.70384	0.0273672	1.72955	1.74811	0.989383	0.352331	0.440803	0.266362	0.0712375	0.0975243	-0.154027		0.294767	109.434	0.308209	0.808072	0.688848	1.76122	2.27872	0.772899	0.34479	0.614961	0.0156599	0.190143	0.182936	-0.0328168
			0.0573725	67.2863	0.82544	0.829213	0.345494	1.70754	1.73224	0.985742	0.348706	0.632074	0.0686679	0.230022	0.344056	-0.167075		2.17495	488.396	0.085488	0.981709	0.262881	1.5361	1.96978	0.779832	0.370411	0.822807	0.0240878	0.325731	-0.0353386	-0.0118629
			0.0554117	89.7711	0.553076	0.494377	0.487322	2.94274	3.00138	0.980464	0.603121	0.948287	0.265862	0.278655	-0.30709	0.11621		0.0603689	590.754	0.176091	0.884635	0.138457	3.81038	4.28162	0.889937	0.763257	1.1713	0.113308	0.358392	-0.00279222	0.0154243
			0.0108073	284.832	0.148045	0.716947	0.606112	1.14591	1.15982	0.987999	0.233654	0.465629	0.00355544	0.188645	0.0961976	-0.0106496		0.0448841	317.411	0.308476	0.994891	0.125174	1.90779	2.02845	0.940517	0.216588	0.348848	0.0504191	0.100746	0.641418	0.406158
			0.0325894	119.691	0.854208	0.473756	0.742115	0.563151	0.563257	0.999812	0.11392	0.148087	0.0797675	0.0278914	0.228584	0.0497124		0.181769	42.7972	0.10107	0.904021	0.451795	2.03699	3.01751	0.675055	0.477364	1.04574	0.192879	0.282697	-0.0454095	-0.0290907
			0.297845	77.418	0.69381	0.972238	0.491789	0.731592	0.756933	0.966522	0.151393	0.236199	0.0700033	0.0678923	0.565245	0.00822367		0.0228745	208.409	0.612959	0.999894	0.514394	4.14493	4.36861	0.948798	0.562039	0.739421	0.289814	0.170357	-0.0749007	-0.457257
			0.0398446	258.469	0.5761	0.842874	0.311997	1.03933	1.0406	0.998776	0.210391	0.323512	0.0974421	0.0922927	0.404873	-0.00324931		0.22584	556.237	0.1522	0.779996	0.155809	2.23044	3.51174	0.635137	0.551463	1.19387	0.204582	0.334631	-0.000832891	0.00292024
			0.255469	114.189	0.841143	0.950379	0.0173792	1.2911	1.37673	0.937803	0.272692	0.39327	0.163661	0.0940922	0.303577	-0.174804		0.137243	236.584	0.478462	0.921009	0.340289	1.98473	2.57451	0.770913	0.28782	0.616661	0.0866836	0.164591	0.605456	0.409964
			0.00440335	87.187	0.635519	0.964613	0.408744	0.647577	0.64758	0.999996	0.130983	0.156365	0.105601	0.0207242	0.56996	0.00654736		0.0820223	339.232	0.379658	0.987995	0.231202	2.47055	2.92488	0.844668	0.406119	0.710491	0.0944868	0.233447	0.152982	0.421944
			0.228606	87.7306	0.472277	0.975689	0.473675	0.737558	0.749972	0.983447	0.150856	0.209271	0.0941163	0.0470265	0.50113	0.162993		0.100487	178.442	0.425219	0.958921	0.1793	3.50883	5.81401	0.603512	0.359165	0.817635	0.00566185	0.263385	0.0868725	-0.00890623
			0.10934	42.1973	0.923373	0.886493	0.519928	1.30772	1.32565	0.986472	0.266924	0.399754	0.136512	0.107481	0.618691	0.0687086		0.00978223	275.089	0.439146	0.982735	0.308489	2.56324	3.34215	0.766943	0.436193	1.03057	0.156649	0.34135	-0.0234154	0.421892
			0.198349	205.541	0.317599	0.866317	0.365572	0.923766	0.94701	0.975455	0.18998	0.298961	0.0841335	0.0877311	0.362736	0.0416014		0.147795	122.207	0.548561	0.479181	0.230634	2.73968	3.25318	0.842155	0.55317	0.815464	0.322821	0.156878	-0.119035	0.02325
			0.0080528	282.602	0.141389	0.662574	0.610785	1.93898	1.93922	0.999876	0.392221	0.406821	0.377653	0.011908	0.282792	0.1377		0.106499	118.698	0.149907	0.920486	0.568747	4.09981	4.56938	0.897235	0.990953	1.77877	0.581013	0.415992	-0.0163901	-0.0281892
			0.412665	183.038	0.71504	0.993903	0.132367	0.558132	0.573884	0.972551	0.115015	0.143324	0.0888294	0.0222981	0.510353	0.150106		0.0810264	335.729	0.0866454	0.311797	0.346083	2.64336	2.87408	0.919724	0.561089	0.843671	0.246458	0.196958	0.0104617	0.0172105
			0.00293319	127.749	0.607909	0.9482	0.306356	4.14074	4.20251	0.9853	0.259985	0.544713	0.0994904	0.140335	0.421162	0.0434199		0.111501	629.099	0.0393849	0.992981	0.139885	3.05023	4.544	0.671265	0.758436	1.12085	0.183906	0.358926	0.0206516	0.00638679
			0.020011	92.0034	0.722009	0.914886	0.59148	1.5639	2.59152	0.603466	0.147849	0.374731	0.0614876	0.0972538	0.578427	0.0270857		8.34761	460.94	0.0206233	0.84054	0.115131	1.74387	2.29779	0.758931	0.243135	0.589477	0.0367039	0.183267	-0.0374211	-0.0317703
			0.00442401	90.5193	0.499009	0.980234	0.488586	3.01356	3.10907	0.969281	0.281487	0.602239	0.0175552	0.176193	0.337883	-0.0543087		0.319155	130.568	0.397854	0.721195	0.485992	2.86336	3.57726	0.800434	0.460916	1.24476	0.0334241	0.410137	0.0917275	0.00547977
			0.285252	74.0613	0.215912	0.170307	0.654453	1.4108	1.57021	0.898477	0.181098	0.274354	0.0659679	0.0729684	0.214762	-0.0185134		0.0971427	143.423	0.391394	0.931577	0.222844	1.73348	1.9516	0.888235	0.30691	0.497477	0.175663	0.103141	0.109097	0.0129104
			0.10408	82.7007	0.838945	0.896949	0.556021	2.08963	2.73683	0.763521	0.272121	0.563454	0.0316889	0.167367	0.54697	-0.0373902		2.36776	522.811	0.0153226	0.673915	0.0603077	3.00912	4.53097	0.664124	0.485396	1.25737	0.0906338	0.431747	-0.0215806	-0.0219101
			0.204411	131.921	0.680581	0.842062	0.257293	1.21807	1.73202	0.703265	0.149677	0.329081	0.0444657	0.0978253	0.391894	-0.0329112		0.465679	488.396	0.170248	0.996323	0.231355	4.40729	5.90819	0.745963	0.722126	1.27377	0.159826	0.434467	-0.0267816	-0.0200687
			0.0209795	246.871	0.590969	0.197069	0.614127	1.42902	1.51202	0.945108	0.1763	0.217288	0.101647	0.0362816	0.218943	-0.0350096		0.0353685	318.115	0.315694	0.994031	0.132414	1.82455	2.31266	0.788939	0.277945	0.417615	0.0441933	0.141143	0.640218	0.405183
			0.0912819	32.9161	0.638865	0.835909	0.875813	0.609145	0.636662	0.95678	0.0831287	0.101996	0.0379108	0.0225386	0.685869	0.0205334		0.0440617	331.08	0.0702012	0.0247209	0.362832	2.52833	3.83178	0.659833	0.556544	1.06223	0.298005	0.302688	0.0427009	0.0221248
			0.0706543	172.81	0.0315873	0.0904514	0.581231	1.81575	1.87052	0.970717	0.226225	0.438903	0.0352634	0.151918	0.0392793	-0.0305112		0.0373634	257.431	0.587719	0.22808	0.485462	4.24728	5.38562	0.788635	0.312273	1.43254	0.0208799	0.335472	-0.0799857	-0.192628
			0.0112238	501.971	0.328145	0.89064	0.243899	2.17642	2.21151	0.984133	0.309812	0.392369	0.220729	0.0538925	0.16609	-0.0555409		1.18991	90.3977	0.449406	0.289784	0.854905	1.2588	1.54834	0.813002	0.259294	0.567926	0.0560495	0.207461	-0.139785	-0.0322386
			0.0189938	74.0613	0.589823	0.998553	0.481095	2.50607	2.53755	0.987593	0.34398	0.50303	0.220415	0.113005	0.469335	-0.0499641		0.00385183	283.901	0.837716	0.73792	0.787555	1.10006	1.39109	0.790793	0.257188	0.535322	0.068259	0.152416	0.605165	0.350937
			0.408915	93.8254	0.585949	0.908241	0.663438	0.976535	1.0437	0.935652	0.162858	0.42811	0.0496738	0.13406	0.259447	-0.0555907		0.0988447	456.64	0.128361	0.999829	0.0499803	2.04896	2.77832	0.737484	0.350287	0.570829	0.0918634	0.188845	0.0205202	0.00246744
			2.40816	156.352	0.67026	0.339077	0.485712	1.94115	2.50438	0.775105	0.480205	1.38976	0.0530542	0.508322	0.0287425	-0.0406112		0.131628	287.817	0.13599	0.944356	0.180582	2.50071	3.70545	0.674873	0.282452	0.748686	0.0141175	0.20268	0.312377	0.367292
			0.0182296	304.919	0.561748	0.96351	0.466313	2.67944	2.694	0.994594	0.446478	0.629291	0.308762	0.135095	0.37961	0.0430838		0.162233	561.405	0.14796	0.996595	0.101141	1.4897	1.5806	0.942488	0.213569	0.3355	0.142182	0.0787368	0.0347583	0.000567263
			4.86402	249.87	0.3598	0.52865	0.692105	0.823541	0.978859	0.841327	0.164378	0.323226	0.00394843	0.127358	-0.0274904	-0.0123891		0.0314471	102.108	0.436807	0.476296	0.712154	2.13044	3.08442	0.690709	0.30354	0.642375	0.0430077	0.215794	-0.198064	-0.0280458
			0.0023323	526.658	0.201125	0.759815	0.317111	1.85918	1.86712	0.995744	0.294847	0.503971	0.0819317	0.171488	0.228122	0.0417424		3.35864	238.875	0.321624	0.0471988	0.499594	2.32596	3.66161	0.635227	0.622191	1.67605	0.206094	0.554513	0.0326936	0.0223329
			0.00615124	75.8679	0.0303555	0.457924	0.780045	0.600786	0.884176	0.679486	0.126195	0.19887	0.0297408	0.0612946	0.229414	0.0330121		0.0881733	403.573	0.253233	0.961989	0.0441025	2.59858	3.01941	0.860627	0.316204	0.571686	0.106828	0.162132	0.0581966	0.0105845
			0.00990405	92.0034	0.0882803	0.876841	0.698383	1.4388	1.46103	0.984783	0.229394	0.377441	0.0446339	0.107092	-0.134543	-0.0554533		0.359148	504.292	0.232794	0.895989	0.0375448	1.22615	1.98223	0.618574	0.272277	0.72623	0.0465513	0.229655	0.055505	-0.0110213
			0.0888905	218.651	0.712826	0.962819	0.371178	1.41032	1.42189	0.991864	0.349315	0.744351	0.0682496	0.273786	-0.584997	0.031997		0.122404	100.719	0.4053	0.716012	0.763509	1.15993	1.27761	0.907887	0.266111	0.424918	0.18226	0.0826792	0.1542	0.00568944
			0.0982847	588.937	0.0825838	0.611048	0.0341007	2.03244	2.09164	0.971697	0.4907	0.727478	0.293578	0.17287	0.149967	0.0379285		0.0174749	293.974	0.733176	0.989131	0.650444	3.14459	3.68884	0.852461	0.431156	0.939296	0.025109	0.343079	0.688253	0.421892
			0.00515707	131.664	0.150829	0.294269	0.662581	0.809883	0.812189	0.997161	0.183995	0.246644	0.0914963	0.0631678	0.0862805	-0.0388943		0.013993	338.571	0.607321	0.999157	0.495766	7.46449	8.52359	0.875745	0.758104	1.66347	0.010207	0.518115	0.642143	0.418474
			0.0881736	340.984	0.330119	0.609355	0.578316	1.08609	1.09612	0.990855	0.250513	0.279846	0.204221	0.029252	0.305252	0.0378788		0.0055233	210.333	0.502384	0.664338	0.344748	7.63586	7.69026	0.992926	1.63378	2.26409	1.19139	0.353815	0.113782	0.00766184
			0.189382	92.0034	0.743945	0.881253	0.305784	0.975735	0.988129	0.987457	0.244193	0.447364	0.121614	0.133395	-0.462121	0.0435807		0.0556487	134.291	0.890882	0.995953	0.814551	6.25369	6.94575	0.900362	1.33818	1.87063	0.589533	0.504954	-0.555925	-0.0149424
			0.0769096	125.341	0.822224	0.997614	0.608577	1.3759	1.38424	0.993974	0.337982	0.524888	0.221313	0.120081	0.546424	-0.049608		0.00174239	603.028	0.193619	0.921161	0.140235	6.46315	6.63151	0.974612	1.33891	1.69802	0.938175	0.244366	-0.0253225	-0.0281497
			0.31005	41.1452	0.676563	0.548698	0.484038	0.638068	0.656659	0.971687	0.227447	0.257438	0.20179	0.0229237	-0.239105	-0.0135585		0.228064	116.904	0.441737	0.398921	0.292245	1.76638	1.9942	0.885757	0.391524	0.83803	0.0685294	0.299899	-0.00145868	-0.0381671
			0.178419	246.871	0.20293	0.392435	0.670915	0.823333	0.836757	0.983956	0.291024	0.337055	0.248123	0.0363735	0.31884	0.0306861		0.0576709	109.434	0.178801	0.824861	0.600147	3.55961	4.80167	0.741328	0.800127	1.38051	0.314751	0.409522	0.0152644	-0.0322969
			0.184048	16.4581	0.117314	0.904333	0.933213	0.629962	0.637665	0.98792	0.222074	0.318349	0.127596	0.0778848	-0.349414	-0.0555864		0.079392	185.792	0.192141	0.835288	0.493172	2.7615	3.96629	0.696243	0.695419	0.965848	0.390161	0.214436	0.00845871	0.0173529
			0.0214714	238.642	0.0672436	0.222231	0.62563	0.690136	0.69027	0.999807	0.241351	0.335926	0.146807	0.0772076	0.166021	0.00404891		0.195739	118.698	0.218223	0.682873	0.617023	7.95273	11.885	0.669142	0.528629	1.81169	0.0217816	0.578295	-0.0189026	-0.0356537
			0.345667	104.09	0.793888	0.959237	0.589683	4.07632	5.67341	0.718496	0.383778	0.936277	0.0458915	0.334332	0.483038	-0.0551024		0.00902549	90.3977	0.290458	0.899139	0.695522	6.16524	6.27661	0.982256	0.982561	1.55669	0.347607	0.397568	0.133173	-0.0293373
			0.0122387	354.708	0.0136534	0.800716	0.33759	1.68987	1.72699	0.978502	0.233953	0.393916	0.0935512	0.119489	-0.0732034	-0.0544449		0.0613348	625.506	0.183782	0.77791	0.112236	2.29476	2.45319	0.935421	0.449802	0.690379	0.110326	0.222955	-0.0212239	-0.0336524
			0.119993	459.059	0.0513892	0.499989	0.222446	1.65509	1.79098	0.924125	0.297699	0.347075	0.194587	0.0568485	0.0224879	-0.0107407		1.16975	317.411	0.564013	0.99469	0.441737	3.37643	5.29755	0.637358	0.613273	2.05413	0.0557628	0.63491	0.642066	0.421075
			0.0478509	444.368	0.360574	0.989801	0.0880916	1.99321	2.00794	0.992663	0.360444	0.647008	0.155538	0.165468	0.192533	-0.0536025		4.13011	79.625	0.456555	0.482055	0.752763	1.50747	2.19099	0.688033	0.381583	0.822918	0.0619772	0.297456	0.118513	0.0132962
			0.00224263	208.342	0.615779	0.997296	0.21356	0.954066	0.976234	0.977293	0.226552	0.245771	0.212396	0.0120841	0.419497	-0.0525234		0.0846192	439.824	0.312723	0.949033	0.0419067	3.07215	3.68653	0.833343	0.491524	1.26238	0.105878	0.375295	0.0592361	-0.00788503
			0.107494	296.245	0.0726071	0.371585	0.439097	0.881931	0.895054	0.985338	0.197348	0.328912	0.00641153	0.131009	0.00979004	-0.0418259		0.00214747	419.493	0.19606	0.990014	0.0543036	1.94378	1.98119	0.981114	0.434528	0.756396	0.205237	0.214675	0.0375768	-0.00120792
			0.343741	90.5193	0.534406	0.998219	0.476772	0.698947	0.921317	0.75864	0.296238	0.551894	0.0924196	0.191127	0.463269	-0.0498281		0.031803	669.461	0.136521	0.615573	0.034912	8.80695	9.69592	0.908315	1.84972	2.2527	1.35068	0.303276	-0.0326598	-0.036639
			0.119801	66.3446	0.699498	0.998994	0.526595	1.59948	1.64283	0.973612	0.569395	0.61812	0.530776	0.0363671	0.583327	-0.0501675		0.355419	593.49	0.0934011	0.719684	0.111089	2.6091	4.06934	0.641162	0.42287	0.69796	0.0756498	0.211913	-0.016568	0.00554112
			0.0190797	41.1452	0.598192	0.895523	0.804959	2.10566	2.80698	0.75015	0.235462	0.322952	0.139257	0.0569404	-0.490069	-0.0555622		0.0286348	291.959	0.180381	0.974199	0.175201	2.13409	2.20775	0.966635	0.364069	0.487028	0.308085	0.0617998	0.0417742	-0.00384299
			0.000765296	131.664	0.412727	0.946034	0.729212	3.23034	3.3297	0.970159	0.352299	0.716604	0.2014	0.15073	0.200449	-0.0420349		0.114556	413.403	0.116625	0.518612	0.26428	4.97461	7.33677	0.678038	1.26295	1.85351	0.196136	0.631018	0.00849338	0.0123028
			0.0960802	571.607	0.114236	0.978665	0.0248705	1.19321	1.22926	0.970673	0.180237	0.265816	0.144337	0.0444659	-0.0150196	-0.0543945		1.15048	138.932	0.429903	0.798041	0.286764	2.47331	3.27476	0.755265	0.631311	1.35496	0.0659612	0.469196	0.0261975	-0.0331079
			0.0220093	74.0613	0.297246	0.992315	0.773777	1.375	1.72716	0.796103	0.237097	0.377913	0.103891	0.110228	0.232919	-0.048244		0.667448	320.22	0.322912	0.89552	0.139906	0.985868	1.22313	0.806021	0.268392	0.473332	0.0653018	0.142922	0.612125	0.402906
			0.946748	335.68	0.125483	0.612434	0.332766	0.837036	1.12617	0.743261	0.244998	0.467769	0.0620839	0.164723	0.0708618	-0.0173735		0.00575806	361.006	0.42475	0.993136	0.0134992	6.67295	8.71135	0.766006	0.387915	0.794284	0.046937	0.200129	0.158535	0.00635021
			0.290805	263.843	0.60835	0.788892	0.0758786	1.56379	1.6265	0.961444	0.409835	1.0327	0.0172421	0.419324	-0.349024	0.0423242		0.348553	116.904	0.490847	0.905415	0.122254	1.57662	2.62647	0.600283	0.280239	0.791177	0.0367475	0.228094	0.173816	-0.0290187
			0.0635782	115.206	0.14895	0.843425	0.819112	1.15565	1.2226	0.945233	0.419704	0.817762	0.0372545	0.318832	0.0142334	0.0211119		1.34002	175.256	0.509436	0.590945	0.18024	5.45075	7.26528	0.750247	1.12452	1.96258	0.332609	0.656675	0.104216	-0.0247466
			0.350157	458.469	0.0655298	0.0623247	0.323798	0.645812	0.676041	0.955286	0.232868	0.338935	0.133848	0.0838746	0.0975013	0.0173799		0.418233	486.696	0.000329393	0.854818	0.091437	4.36441	5.94589	0.734021	0.923122	1.77481	0.0882686	0.609957	0.332224	0.314171
			0.0380664	213.955	0.54106	0.306012	0.503281	5.59725	5.78314	0.967857	2.00052	2.0462	1.95719	0.0363745	-0.204806	-0.0393489		1.20368	488.828	0.0928591	0.993215	0.0366315	1.18078	1.52313	0.775234	0.308268	0.636171	0.0938271	0.207423	0.0140991	-0.000455118
			0.474669	191.402	0.427109	0.868555	0.745734	0.518815	0.542056	0.957123	0.186832	0.212046	0.167035	0.0187707	0.440299	0.0434787		0.00833031	441.582	0.0455977	0.717119	0.113955	5.92328	5.9935	0.988284	1.15251	1.52815	0.44441	0.398171	-0.0224424	-0.0202434
			0.104013	377.55	0.423957	0.861087	0.297986	0.699072	0.702792	0.994707	0.245312	0.371143	0.120348	0.102389	0.325087	0.0434057		0.356926	87.2478	0.318163	0.706872	0.263099	2.23461	2.48426	0.899507	0.328532	0.597139	0.112667	0.185366	0.506313	0.339755
			0.0401179	32.9161	0.798442	0.999427	0.66603	2.72259	2.8174	0.966346	0.275513	0.371351	0.170348	0.0546804	0.527442	-0.0518047		0.0244441	241.269	0.561852	0.996069	0.449918	6.54956	6.75815	0.969135	1.30811	1.67255	0.575156	0.386118	-0.0278395	0.407583
			0.0227036	387.114	0.389738	0.823715	0.399503	1.57929	1.5838	0.997154	0.221406	0.388162	0.0558392	0.102885	0.192662	-0.0548254		1.27637	617.344	0.129914	0.977488	0.0796606	1.3882	2.21297	0.627304	0.276196	0.967028	0.0526354	0.304645	-0.00762219	-0.0112184
			0.190408	96.3183	0.0817336	0.933551	0.817455	1.6043	1.71811	0.933755	0.307148	0.455318	0.223109	0.0910847	0.230781	0.0435961		0.0426251	440.624	0.211814	0.976087	0.0285289	5.03234	5.38236	0.934968	0.816399	1.19562	0.0844546	0.402598	0.040226	0.00910436
			0.434794	202.407	0.50568	0.961799	0.614799	1.43585	1.85832	0.77266	0.255989	0.549201	0.0461674	0.190704	-0.349355	0.0431315		0.0402735	165.327	0.419376	0.953649	0.272198	2.29472	2.62032	0.87574	0.370823	0.798567	0.0506411	0.2704	-0.134368	-0.00624992
			0.0437957	197.497	0.126536	0.917645	0.51807	1.52315	1.54149	0.988103	0.313407	0.451957	0.166119	0.133018	0.139975	0.0436782		0.0880062	593.49	0.0295481	0.441361	0.167885	3.61101	4.51578	0.799643	0.823756	2.07612	0.220231	0.667549	0.00920801	0.0143339
			0.0830668	217.875	0.602342	0.881447	0.194058	1.41056	1.44579	0.975628	0.324483	0.419177	0.175568	0.101698	0.438742	0.0241653		0.0192538	461.856	0.122444	0.99942	0.0477555	1.98974	2.04705	0.972002	0.355381	0.701816	0.0751396	0.187466	0.022378	0.00399617
			0.060348	148.123	0.396488	0.995536	0.450084	1.00336	1.00622	0.997158	0.351511	0.426122	0.277567	0.060649	0.256159	-0.0528733		0.0788904	342.377	0.304438	0.855931	0.468379	1.01146	1.02071	0.99094	0.200878	0.239673	0.139298	0.0356135	0.0764545	-0.0312094
			0.0345573	362.077	0.454781	0.995432	0.160533	2.058	2.06573	0.99626	0.721422	0.723461	0.719621	0.00157658	0.321715	-0.052891		0.0105635	213.986	0.596341	0.490116	0.298643	7.89727	8.11778	0.972837	1.65401	2.35454	1.05425	0.512285	-0.183209	0.0130823
			0.145879	392.327	0.188313	0.90615	0.258521	1.11921	1.49517	0.748551	0.478994	0.904154	0.141476	0.317469	0.188753	0.0436842		0.0521992	435.316	0.204591	0.976038	0.0363788	1.93497	2.53589	0.763034	0.342792	0.653535	0.0936861	0.21755	0.057067	0.00911032
			0.0177466	230.413	0.449767	0.981199	0.328419	6.15381	8.39267	0.733236	0.380065	1.13023	0.0764226	0.252429	0.321919	-0.0463181		0.0122884	594.557	0.132206	0.993537	0.0753663	2.60549	3.1089	0.838073	0.442861	0.920656	0.0940958	0.290479	0.0391893	0.00625353
			0.113191	107.293	0.697618	0.98491	0.38997	1.00246	1.59045	0.630302	0.107666	0.354106	0.0123877	0.101851	0.457746	0.0421059		0.066573	187.678	0.369033	0.600341	0.612514	2.38072	3.22147	0.739018	0.494645	0.883746	0.0964178	0.274592	-0.160231	-0.0244464
			0.0207261	74.0613	0.589823	0.998917	0.481095	2.06227	2.08209	0.990483	0.231253	0.331395	0.16145	0.0668016	0.448921	-0.0520422		0.225702	610.459	0.139283	0.808874	0.135183	2.96648	3.75994	0.78897	0.792037	1.26442	0.468879	0.303609	-0.0215009	-0.0161181
			0.160046	90.5193	0.369222	0.977006	0.531902	0.520814	0.527303	0.987695	0.0933346	0.122185	0.0615213	0.0244611	-0.206737	0.0425741		0.0094912	284.875	0.265684	0.998979	0.404598	7.01863	7.12889	0.984534	1.40959	1.5891	1.05643	0.202	-0.0183174	-0.0189145
			0.376584	153.731	0.719002	0.788419	0.286846	1.29792	1.41369	0.91811	0.244436	0.438272	0.0660082	0.143964	0.354317	-0.0542201		0.0165746	195.762	0.439592	0.991946	0.0717363	1.24366	1.87454	0.663446	0.298627	0.438846	0.0989002	0.149487	0.127055	-0.0138279
			0.000470845	314.431	0.546648	0.990124	0.336305	4.61839	4.75181	0.971923	1.03454	1.19516	0.868516	0.156349	-0.475388	-0.0535706		1.78286	296.25	0.402474	0.962481	0.264886	0.999575	1.07586	0.929092	0.228643	0.51088	0.0584883	0.179256	-0.0223277	0.419393
			0.126967	148.123	0.596386	0.850671	0.452433	0.775164	1.24082	0.624718	0.202273	0.341803	0.0377976	0.111908	0.442523	0.0432895		0.0477308	467.164	0.116527	0.969393	0.0455307	2.07776	2.69564	0.770785	0.320984	0.411295	0.229317	0.0672938	0.0118876	-0.00447105
			0.0324756	192.109	0.699774	0.0317677	0.392605	2.02591	2.08145	0.973317	0.485197	0.792833	0.226727	0.227369	0.121806	0.0131582		0.151317	118.698	0.44435	0.998665	0.27262	2.08107	2.50312	0.831393	0.358075	0.650088	0.0560852	0.188494	-0.106645	0.00148739
			0.241765	609.004	0.115657	0.990179	0.00228591	0.663128	0.67892	0.976739	0.235557	0.342871	0.131925	0.0861577	0.216845	0.0416603		0.0818183	437.898	0.271007	0.921187	0.354156	1.66157	1.88552	0.881226	0.236264	0.35595	0.0730357	0.0920541	0.0461964	-0.0281481
			0.122886	272.056	0.585345	0.999572	0.459903	0.922764	0.977695	0.943816	0.13652	0.187712	0.075962	0.0332347	0.457961	0.0398119		0.170506	253.747	0.0957918	0.792401	0.416606	4.69742	6.16613	0.761811	1.23124	1.98651	0.508853	0.575133	0.0300655	-0.0169304
			0.0300882	457.063	0.382994	0.937373	0.193547	2.12907	2.18038	0.976466	0.387614	0.823346	0.0379029	0.262535	0.279397	0.0292402		0.140189	361.006	0.398469	0.990762	0.0247496	2.78999	3.86921	0.721075	0.679607	1.10461	0.224321	0.355051	0.141883	-0.00104406
			0.302595	348.06	0.123639	0.809447	0.509404	1.00277	1.47343	0.680565	0.214964	0.297243	0.06167	0.0837005	-0.0665055	-0.0304547		0.0131264	549.868	0.193989	0.942677	0.0732678	5.22254	5.93976	0.87925	0.940007	1.93337	0.232089	0.597379	-0.0386171	-0.00727887
			0.0831211	431.142	0.361755	0.877702	0.464215	1.93795	2.25919	0.857808	0.459188	0.725875	0.101876	0.2418	-0.366215	-0.0554599		1.41853	529.018	0.314937	0.805201	0.11149	0.731389	1.17102	0.624576	0.175984	0.338397	0.077347	0.102513	0.187701	0.374319
			0.0421213	510.2	0.357182	0.999894	0.00611753	1.2364	1.25294	0.986799	0.264873	0.404708	0.0668063	0.123526	0.23384	-0.0508311		0.0514351	334.467	0.171013	0.0025867	0.369001	1.89585	2.26933	0.83542	0.291372	0.748993	0.048184	0.237464	0.0378598	0.0218522
			0.000957744	172.81	0.16298	0.641783	0.751076	1.09112	1.30537	0.83587	0.295512	0.578654	0.0922035	0.176577	0.350982	0.0388093		0.105698	261.094	0.351432	0.99941	0.158446	2.2967	3.72992	0.615751	0.191605	0.38578	0.027227	0.100129	0.217562	0.00215952
			0.0372905	281.717	0.220093	0.441116	0.48832	1.96152	2.05866	0.952812	0.201864	0.27578	0.11028	0.0551796	0.035035	-0.0443313		0.005591	227.926	0.763641	0.991757	0.677266	2.0157	2.16121	0.932672	0.238274	0.448231	0.0379914	0.118652	0.164004	0.00651207
			0.0111677	165.606	0.558964	0.968091	0.706173	1.64329	1.722	0.954295	0.183296	0.36157	0.0743186	0.110399	0.544976	0.0326371		0.0343989	226.374	0.137858	0.837095	0.206366	1.47915	1.60885	0.91938	0.282155	0.495068	0.0458575	0.183645	0.10596	0.0240904
			2.22325	24.6871	0.645926	0.234371	0.885565	0.986938	1.57548	0.626435	0.096421	0.204743	0.0112531	0.0753178	0.506257	-0.0153466		0.0613034	279.782	0.708665	0.96433	0.597987	2.21622	2.7399	0.80887	0.499591	0.768272	0.134655	0.270665	0.207503	-0.0126375
			0.0992758	148.123	0.296344	0.932511	0.816363	1.61219	1.67377	0.963205	0.270801	0.400351	0.136487	0.10778	0.351525	0.0436045		14.5129	151.779	0.169058	0.999998	0.256162	4.48427	6.08404	0.737054	0.409814	0.930534	0.0516595	0.293773	0.0500327	-0.0302984
			0.24446	188.011	0.561875	0.803184	0.271298	0.568724	0.587199	0.968538	0.144972	0.179579	0.109467	0.0326962	-0.372892	-0.0299962		0.00805389	173.461	0.355573	0.994666	0.270893	12.0785	12.1842	0.991325	1.11722	1.51763	0.576878	0.307739	0.0371775	-0.0352165
			13.3057	18.4007	0.297159	0.997833	0.720832	1.15136	1.50159	0.766763	0.381767	0.920693	0.0579259	0.346421	-0.406549	-0.0523895		1.32753	173.461	0.41761	0.980569	0.319865	2.10255	2.40027	0.875967	0.49329	1.20921	0.0909472	0.433136	0.12838	-0.0394332
			0.300714	78.0674	0.69614	0.178626	0.369917	0.583594	0.668473	0.873025	0.157443	0.30513	0.0537988	0.0915725	-0.0723736	0.0223441		5.08661	162.981	0.249022	0.999725	0.246785	2.09608	2.7862	0.752309	0.486114	1.31287	0.108908	0.449596	0.0263057	-0.0314959
			0.309473	156.352	0.442522	0.922929	0.424332	1.24686	1.67866	0.742772	0.366147	0.749825	0.0685051	0.275674	0.212648	-0.0555662		1.58598	205.7	0.561284	0.32865	0.421602	0.551313	0.903211	0.610392	0.143691	0.24995	0.0487215	0.0800415	-0.293574	-0.0548651
			0.0529321	551.345	0.245905	0.920146	0.300891	1.25709	1.27922	0.982701	0.267962	0.441643	0.00431053	0.1653	0.275928	0.0436715		0.0195943	292.917	0.670084	0.984781	0.550633	4.57196	4.73851	0.964852	0.484278	1.04688	0.0880777	0.268517	0.285062	0.0085809
			0.0830016	184.007	0.374127	0.690658	0.539319	0.739293	0.741659	0.99681	0.25906	0.35132	0.167352	0.0751057	0.37864	0.0103874		0.0362618	271.25	0.492833	0.996706	0.31937	2.65534	2.68357	0.98948	0.601129	0.87454	0.250878	0.223264	0.281083	-0.00338543
			0.0178703	137.944	0.670036	0.986076	0.270866	1.93961	2.03383	0.953675	0.269069	0.423461	0.158859	0.108012	0.421743	-0.0470873		0.294471	238.509	0.208982	0.877408	0.266615	1.8315	2.61373	0.700724	0.463506	0.644184	0.145329	0.178877	0.00146828	-0.0513556
			0.0386373	425.131	0.274482	0.99746	0.208986	3.25547	3.58033	0.909266	0.227029	0.562274	0.016362	0.167569	0.272267	0.0405796		0.0296547	585.834	0.350512	0.0221514	0.123118	8.03659	10.373	0.77476	0.693876	1.41039	0.0770719	0.422716	-0.103463	-0.0622388
			0.0380915	57.6032	0.176216	0.938499	0.90093	1.51127	2.0459	0.738684	0.192993	0.340889	0.0471346	0.0941625	0.320775	0.0435491		0.853273	358.912	0.388564	0.706629	0.220898	3.02799	3.51469	0.861523	0.68839	1.31982	0.103814	0.477411	-0.0228531	0.0297257
			0.0127914	234.058	0.157119	0.3815	0.446867	2.82756	3.24101	0.872433	0.348837	0.612634	0.0802309	0.160018	0.124186	-0.00418796		0.0536669	281.875	0.506026	0.974262	0.33519	1.48396	1.55078	0.95691	0.303576	0.513415	0.0549229	0.150962	0.30153	-0.0106114
			0.655244	55.202	0.808562	0.56445	0.440126	0.670583	0.846511	0.792173	0.187335	0.398365	0.0436031	0.130419	0.358544	-0.0144871		0.501731	199.316	0.434077	0.853413	0.311775	1.2091	2.01172	0.601029	0.342046	0.887508	0.0976895	0.279531	0.038244	-0.0529625
			0.0257381	457.359	0.280324	0.868819	0.42665	1.51508	1.51778	0.998224	0.35249	0.371179	0.327217	0.0177929	0.291222	0.0434811		0.0106771	301.225	0.578738	0.980863	0.451252	5.9486	6.08164	0.978124	1.24075	1.78739	0.892105	0.311869	0.246751	-0.0393674
			0.249517	572.613	0.231247	0.945291	0.128453	0.7575	0.772668	0.980369	0.188306	0.287238	0.125638	0.0630867	0.0771978	-0.055369		0.126295	153.32	0.275328	0.999997	0.205828	2.16275	2.3842	0.907117	0.334461	0.53829	0.208085	0.105747	0.193148	0.000415459
			0.00454698	44.3147	0.198209	0.977543	0.782277	1.37168	1.38991	0.986889	0.217752	0.379593	0.100724	0.126222	-0.148629	0.0425474		0.0241578	234.534	0.784497	0.97611	0.698749	5.46814	5.56845	0.981985	1.08513	1.34065	0.808605	0.210425	-0.26549	-0.04037
			0.0133153	164.581	0.387876	0.816487	0.679365	3.47047	3.5246	0.984642	0.354358	0.56549	0.170372	0.151448	0.234501	-0.0547118		0.0552656	208.537	0.0218446	0.774729	0.249987	3.17771	3.26987	0.971815	0.668301	0.951145	0.455108	0.164225	0.0727475	0.0271894
			0.277346	119.816	0.643787	0.927091	0.76276	0.787225	0.814777	0.966184	0.123242	0.211278	0.0763906	0.0463426	0.666944	0.0282307		0.182288	346.923	0.478838	0.546391	0.29429	5.63995	8.87213	0.635693	0.752687	2.01571	0.0552212	0.666696	0.122444	-0.0464028
			0.0676304	533.048	0.108245	0.807877	0.0788116	2.44922	2.4854	0.985441	0.454951	0.837499	0.247444	0.232738	0.0213954	-0.0303394		1.22712	455.336	0.265017	0.128105	0.0887389	0.647653	0.940574	0.688572	0.194024	0.338444	0.0580512	0.103826	0.0471763	0.0343295
			0.00244323	219.578	0.200905	0.689008	0.472472	2.19524	2.21229	0.992291	0.34338	0.592655	0.0769383	0.167741	0.217162	0.0102805		0.00296882	249.586	0.223425	0.900086	0.132535	6.33061	7.18696	0.880846	0.764188	1.24485	0.23821	0.330131	0.0895222	-0.0217822
			0.286913	156.135	0.415402	0.899347	0.793768	1.17972	1.60381	0.735571	0.230148	0.346478	0.0809457	0.105263	0.431457	0.0436703		0.696197	361.848	0.454862	0.899652	0.293809	2.13521	3.1695	0.673674	0.684306	1.58274	0.108908	0.526843	0.0723895	-0.0496432
			0.0115656	304.474	0.386219	0.997979	0.256134	0.527925	0.52825	0.999384	0.184675	0.365116	0.00431053	0.147298	-0.351176	0.0378327		0.0841241	356.613	0.504425	0.99028	0.327946	2.7853	2.87466	0.968916	0.588125	0.981844	0.275997	0.290205	0.316698	0.00701141
			0.0598785	343.753	0.562224	0.965623	0.0831211	0.577413	0.577934	0.999099	0.202025	0.226627	0.177545	0.0200381	0.432127	-0.0549252		0.0303616	153.32	0.0475742	0.943559	0.22023	2.91721	3.01765	0.966716	0.625302	1.03047	0.428647	0.218258	0.0220252	-0.0161286
			53.2884	93.8254	0.0611061	0.549777	0.728229	1.41586	2.19491	0.645067	0.161568	0.385444	0.0262232	0.113634	0.22332	0.0360588		1.09634	151.002	0.319841	0.941295	0.210593	1.80821	2.81477	0.642401	0.365126	1.10732	0.125589	0.361643	0.198341	0.015716
			0.104056	510.067	0.337144	0.992627	0.115354	2.31613	2.97148	0.779453	0.264444	0.593537	0.0815046	0.137555	0.274164	0.0364054		0.0568911	192.109	0.355892	0.948623	0.205729	2.24179	2.41809	0.927094	0.430935	0.87598	0.0433048	0.319591	-0.257527	-0.0145057
			3.29878	41.1452	0.227706	0.984039	0.792121	1.1912	1.44	0.827223	0.288536	0.823776	0.0368593	0.306152	-0.20458	0.042167		0.00525527	184.621	0.368966	0.991684	0.275145	4.65493	7.30892	0.636884	0.288142	0.676417	0.0424639	0.182076	0.0426839	-0.0363885
			2.01784	90.5193	0.375121	0.966411	0.529933	1.63122	2.0954	0.778475	0.385334	0.970143	0.0640611	0.331704	-0.181619	0.0429955		0.153041	216.827	0.38256	0.215036	0.271288	1.52919	1.6426	0.93096	0.328326	0.603443	0.0666321	0.216865	0.0811175	0.0283032
			0.0156114	551.591	0.189843	0.908743	0.060633	1.32454	1.33408	0.992852	0.238404	0.347423	0.159858	0.0734665	0.198522	0.0265276		0.00283679	157.852	0.0387117	0.969192	0.220496	5.53284	5.54497	0.997812	0.742994	0.825763	0.566335	0.0766397	0.0119622	-0.0116855
			0.111248	230.413	0.51997	0.890992	0.579349	0.989938	1.00196	0.988005	0.229205	0.249295	0.199629	0.0183352	0.432392	0.0436378		0.230467	379.602	0.543688	0.375018	0.399238	3.50148	5.50159	0.636449	1.10524	1.66016	0.362722	0.450079	0.145091	0.0234666
			0.00334173	574.973	0.141594	0.771627	0.10892	1.14619	1.14737	0.998977	0.266945	0.343596	0.188377	0.0613596	-0.0151575	0.041987		0.320175	205.7	0.0441011	0.98723	0.244767	2.9414	3.91753	0.750831	0.745552	1.41256	0.202812	0.472208	0.0851511	-0.00725944
			7.77135	518.429	0.36192	0.997634	0.00585203	1.17409	1.70603	0.688199	0.414616	0.917667	0.0567159	0.332516	-0.252994	0.0377102		0.0166897	157.852	0.382279	0.968102	0.238326	4.32961	5.08988	0.850631	0.762446	1.28953	0.0858335	0.38718	-0.298726	-0.0418327
			0.0128762	354.518	0.446485	0.947354	0.367834	2.52116	2.57127	0.980513	0.239614	0.379879	0.0247588	0.0978715	0.345565	0.0434333		0.0483089	260.644	0.481721	0.979965	0.328199	4.08518	4.21372	0.969493	0.722178	1.12836	0.373204	0.256958	0.0638668	-0.0395666
			0.00769643	513.441	0.294354	0.81321	0.358614	2.23218	2.3267	0.959376	0.306085	0.371811	0.143914	0.0779987	0.288032	0.0427536		0.00187548	165.841	0.0430429	0.970282	0.214479	4.59591	5.74564	0.799894	0.462512	1.4879	0.0596244	0.414004	0.0268635	-0.0114622
			0.0315434	246.871	0.236226	0.62215	0.3893	1.61609	1.62838	0.992452	0.250094	0.369586	0.113707	0.0956286	0.187498	-0.0179692		0.0652537	316.077	0.377419	0.999597	0.170165	2.41279	2.92785	0.824081	0.44247	0.662654	0.160604	0.183265	-0.288178	-0.0317287
			0.259322	353.848	0.444144	0.996585	0.174472	0.682016	0.697989	0.977116	0.242204	0.276378	0.211754	0.0265138	0.343981	-0.0492832		0.00196269	227.926	0.192706	0.959153	0.151118	3.23438	3.29509	0.981575	0.41354	0.712607	0.0272711	0.196656	0.104799	-0.0135843
			0.630312	150.166	0.626124	0.992656	0.127345	0.521675	0.562598	0.927261	0.191954	0.218135	0.175312	0.0187388	0.465364	0.0364116		0.00515758	192.109	0.632032	0.946498	0.503475	12.7121	14.8328	0.857021	0.678701	1.36086	0.0610916	0.395391	0.306642	0.0150873
			0.0121701	171.235	0.49781	0.504789	0.717389	1.62476	1.62582	0.999345	0.568377	0.992261	0.144741	0.345999	-0.392214	-0.0465051		0.0308462	323.428	0.219022	0.603386	0.126377	5.32618	5.71039	0.932718	0.677565	1.31298	0.219604	0.356681	0.0625337	-0.0436113
			0.370178	279.424	0.370345	0.796372	0.654071	0.516726	0.534456	0.966825	0.184817	0.271723	0.102043	0.0693333	-0.391834	-0.054367		0.0245366	331.681	0.317111	0.99869	0.122096	2.46926	3.97988	0.620436	0.663575	1.15307	0.483319	0.24905	-0.260219	-0.0328016
			0.248622	542.492	0.200312	0.992146	0.0273075	0.651405	0.663989	0.981049	0.23071	0.233111	0.227777	0.00221003	0.062054	-0.0533514		0.0338507	178.8	0.078293	0.97909	0.201647	1.77639	2.92562	0.607185	0.335369	0.695947	0.0956333	0.200749	0.0577675	-0.00948853
			0.449742	164.581	0.596811	0.993378	0.0607507	0.578757	0.612812	0.944428	0.210313	0.297302	0.131262	0.0680173	0.461029	0.0365691		0.023878	217.908	0.168977	0.999631	0.201412	1.84569	2.89817	0.636847	0.473645	0.938579	0.012533	0.343877	-0.174496	-0.0316717
			0.00500801	526.658	0.325622	0.962744	0.0366244	3.69216	4.40678	0.837837	0.382856	0.735759	0.0874583	0.2037	0.257494	0.0319881		4.59488	245.79	0.68769	0.999755	0.570024	1.78352	2.85601	0.62448	0.315102	0.609412	0.038317	0.214479	0.448499	-0.0293233
			0.231856	148.351	0.673468	0.523684	0.663421	0.625708	0.673595	0.928908	0.0724577	0.106833	0.0332275	0.0241679	0.557332	0.000196843		7.09547	187.151	0.235547	0.959047	0.197521	1.14825	1.85708	0.618309	0.278113	0.604523	0.0478167	0.196532	0.167506	0.0134003
			0.00178691	386.764	0.527989	0.93727	0.104935	1.22757	1.26431	0.970941	0.141237	0.19964	0.0975968	0.0331215	0.382067	-0.0554666		0.0535093	196.345	0.681076	0.9742	0.565538	4.81848	4.95756	0.971945	1.05951	2.1572	0.368727	0.704262	0.313514	0.0108907
			0.0228294	57.6032	0.164418	0.950819	0.896992	1.87709	1.89565	0.99021	0.257995	0.337716	0.201508	0.0519324	0.294852	0.0433753		1.5988	173.461	0.0960182	0.944518	0.201116	2.64966	4.16687	0.635887	0.644307	1.69376	0.0911584	0.52706	-0.0751761	-0.0138679
			0.171038	139.894	0.205529	0.567772	0.80683	2.45913	3.9701	0.619413	0.285995	0.574811	0.0248834	0.186345	0.371937	0.0366226		0.462637	303.558	0.538556	0.455536	0.407818	4.46327	5.83609	0.764771	0.844408	1.54478	0.0773211	0.594016	0.0598506	-0.064401
			0.207009	57.6032	0.134477	0.995773	0.750618	1.81436	2.593	0.699713	0.514828	0.76701	0.247762	0.247732	-0.0136893	-0.0490559		0.239183	205.7	0.605444	0.940823	0.468578	2.72628	2.83207	0.962647	0.633393	1.42144	0.278176	0.442836	0.305135	0.0157713
			0.17474	301.344	0.447428	0.819462	0.431749	0.517743	0.520885	0.993968	0.181772	0.184789	0.179487	0.00222581	0.417827	0.0192915		0.020815	178.8	0.0385115	0.892016	0.208727	9.25619	12.2638	0.754757	0.951109	1.44086	0.138142	0.343761	-0.0508451	-0.00716728
			0.252698	131.664	0.630827	0.902853	0.753164	1.334	1.54447	0.863731	0.172167	0.268069	0.0385538	0.0740624	0.67633	0.0260027		0.0773465	232.015	0.685689	0.763798	0.579626	3.2731	3.3815	0.967943	0.743107	1.05979	0.388389	0.226938	-0.357484	0.0276479
			0.161602	313.676	0.278868	0.758079	0.281574	3.54046	3.75599	0.942617	0.430228	0.877739	0.135974	0.240721	0.169181	-0.0267983		0.044153	212.999	0.119933	0.915523	0.217604	3.03156	3.13476	0.967078	0.620958	0.711923	0.50212	0.086952	0.114399	0.0184008
			0.0183046	29.6702	0.30958	0.0167473	0.966216	1.10093	1.18226	0.931203	0.148731	0.276479	0.054388	0.0680555	-0.309454	-0.0257491		0.128393	364.437	0.606326	0.659954	0.471179	1.51713	1.55741	0.974134	0.35221	0.609884	0.125074	0.157363	0.322495	0.0106867
			0.268841	231.732	0.332718	0.524886	0.714231	0.871698	1.00434	0.867931	0.237175	0.399687	0.113296	0.106591	0.345698	0.0352602		0.058398	204.554	0.716808	0.956199	0.619204	1.65572	2.10041	0.788285	0.278689	0.478261	0.00912946	0.167444	0.449521	-0.0157521
			0.00508807	370.672	0.15524	0.289726	0.290336	1.3371	1.33725	0.999883	0.315176	0.462595	0.188569	0.108811	-0.0300002	-0.0387175		0.560164	184.621	0.0661574	0.84436	0.251315	2.09772	2.7552	0.761366	0.541418	1.17342	0.0985756	0.391305	0.103369	0.023665
			0.210456	495.453	0.144545	0.905325	0.329392	0.690864	0.706522	0.977838	0.245224	0.382461	0.111638	0.110594	0.198833	0.0436831		0.24615	306.639	0.576727	0.998503	0.425775	6.96966	7.55856	0.922088	1.0106	2.06075	0.166597	0.733667	-0.331105	-0.027752
			0.00604924	156.135	0.676068	0.979666	0.535874	1.07784	1.07787	0.999968	0.376896	0.423047	0.330753	0.0376786	-0.595111	-0.0460918		0.0262282	344.543	0.370686	0.992723	0.16557	3.17017	3.21246	0.986836	0.667812	0.969901	0.512515	0.171602	-0.273494	-0.0360098
			0.104627	551.897	0.0960043	0.788835	0.219697	1.24007	1.27514	0.972493	0.441791	0.771413	0.120346	0.26586	0.142506	0.0423232		0.165523	252.861	0.726871	0.582183	0.623556	0.639982	0.866985	0.73817	0.140933	0.25827	0.0866096	0.0625476	0.310635	0.0148323
			0.0193085	379.34	0.0405678	0.196903	0.340329	4.15808	4.17809	0.995211	1.45862	1.57753	1.34438	0.0952411	-0.118024	-0.0350028		0.409692	229.98	0.128996	0.910511	0.206101	3.95058	5.19688	0.760183	0.703463	1.30454	0.231923	0.360127	0.114237	0.0188582
			0.0762667	191.402	0.427109	0.829533	0.745734	1.62861	1.67519	0.972192	0.243066	0.333302	0.165986	0.0542467	0.432229	0.0430078		9.50337	234.032	0.135199	0.429017	0.158729	4.17557	6.25222	0.667854	0.830767	1.56015	0.0506728	0.63806	-0.0380409	0.0215012
			0.0433126	93.1009	0.450452	0.594334	0.721612	1.41752	2.17178	0.652696	0.248187	0.447969	0.133304	0.110957	0.498618	0.00436939		0.0159497	229.98	0.596782	0.975232	0.455188	6.60904	6.80431	0.971303	1.40883	1.64738	1.14985	0.211817	-0.363747	-0.0405429
			0.0637095	593.917	0.158483	0.642958	0.209384	1.25823	1.27541	0.986529	0.177836	0.262369	0.0937475	0.0529097	0.170358	0.0388422		0.0171749	162.981	0.328785	0.993006	0.266117	6.73414	8.26951	0.814333	0.571417	1.18186	0.086169	0.433077	-0.0890412	0.00605132
			1.79785	125.341	0.0611982	0.345267	0.676257	1.84861	2.11666	0.873362	0.268719	0.635672	0.0325984	0.23273	0.160552	-0.00226024		0.0686279	165.841	0.0828244	0.954723	0.207399	5.72921	6.55742	0.873699	0.628864	1.61272	0.0170327	0.499363	0.040731	-0.0143492
			0.0339571	230.413	0.325879	0.831067	0.369767	1.88214	1.89559	0.992904	0.301836	0.52417	0.137997	0.164759	0.244699	-0.0320693		0.0600932	151.002	0.213371	0.997815	0.257491	1.72106	2.19339	0.784655	0.298672	0.43396	0.107966	0.111568	-0.0639361	0.00364727
			0.129961	374.308	0.461734	0.722289	0.343868	0.929674	0.938103	0.991015	0.232849	0.297338	0.17818	0.0467468	0.350995	0.0124659		0.31245	226.374	0.350383	0.931866	0.268232	1.82572	2.02498	0.9016	0.364742	0.808279	0.156253	0.226767	0.0559997	-0.0120352
			0.316649	55.202	0.582557	0.610583	0.745025	2.2104	2.44183	0.905222	0.601449	1.4298	0.0760009	0.529055	-0.148331	0.00535571		0.0688854	199.316	0.743715	0.983376	0.645432	2.51212	2.57041	0.977324	0.519824	0.756125	0.291813	0.186207	-0.265965	-0.0387808
			1.18225	139.894	0.616832	0.203645	0.0905294	1.61141	1.79921	0.89562	0.462281	1.09988	0.0582322	0.416505	0.125073	-0.0168767		0.0648355	450.927	0.575807	0.999995	0.426033	2.78665	3.22515	0.864035	0.475541	1.01121	0.0747386	0.311172	0.279858	-0.0302375
			0.0529203	427.989	0.0574564	0.405187	0.239864	2.17085	2.2129	0.980998	0.768883	1.30958	0.237992	0.437527	-0.108135	-0.043053		0.164393	233.53	0.297608	0.823612	0.269037	3.26488	3.90422	0.836245	0.82938	1.35118	0.525901	0.306474	0.0338445	-0.000621083
			0.0924318	305.473	0.106033	0.930198	0.555469	2.24053	2.3359	0.959174	0.805678	1.22112	0.412469	0.330504	0.0781201	0.0285309		0.0316726	166.65	0.202269	0.992987	0.209983	2.86394	3.32755	0.860675	0.62859	1.12333	0.183182	0.303549	0.56937	0.484907
			0.129017	82.2903	0.698463	0.592112	0.356737	0.703759	0.708396	0.993455	0.247164	0.314009	0.1814	0.0541427	0.271168	-0.0161401		0.0315839	241.16	0.70963	0.903038	0.6036	3.63849	3.73176	0.975006	0.770395	1.31711	0.452603	0.306511	0.608737	0.450442
			0.00518802	291.638	0.359708	0.782982	0.640133	1.00563	1.02922	0.977085	0.175602	0.265188	0.0678994	0.077182	0.364523	0.0422116		0.108156	310.986	0.59357	0.997157	0.458315	2.81177	3.50931	0.801232	0.612167	0.941873	0.23478	0.2985	0.656397	0.485515
			0.0161666	107.293	0.57415	0.981255	0.658666	1.7055	1.71689	0.993361	0.283962	0.376999	0.200205	0.0592539	0.244794	-0.0463265		0.0277015	127.814	0.659896	0.916384	0.541936	4.39302	4.53172	0.969393	0.411257	0.658954	0.192522	0.143314	-0.407452	-0.466758
			15.6679	58.188	0.80034	0.540026	0.421167	1.5247	2.22842	0.684208	0.394155	1.05926	0.0760981	0.358672	0.206257	-0.0476533		0.140476	114.321	0.708421	0.886116	0.600925	1.87581	2.20341	0.85132	0.490152	1.0167	0.0726332	0.322956	-0.358841	-0.449319
			0.0129926	501.971	0.251068	0.879917	0.112917	2.25577	2.26536	0.995768	0.406686	0.575811	0.314368	0.10215	0.21614	0.0240376		4.23889	90.3785	0.433621	0.954773	0.34222	4.80142	7.06504	0.679602	0.589806	1.54158	0.157858	0.441673	0.444787	0.451209
			148.944	198.864	0.559644	0.32157	0.343271	1.32233	1.88437	0.701736	0.34793	1.09809	0.0280243	0.411644	0.14131	0.0280414		0.0132918	323.348	0.430731	0.963023	0.260101	2.65318	2.68728	0.987308	0.330334	0.7693	0.0402597	0.213012	-0.514647	-0.494796
			0.266624	477.709	0.110476	0.525382	0.150785	0.700615	0.749622	0.934625	0.157943	0.199491	0.0985896	0.0400315	0.0724737	-0.0121998		0.168568	253.705	0.872316	0.936317	0.828674	1.39627	1.68025	0.830987	0.182995	0.376106	0.0630259	0.0925727	0.480767	0.440043
			0.113552	119.816	0.580309	0.915929	0.693553	1.07725	1.11329	0.967632	0.266625	0.338667	0.207623	0.0471827	0.352388	0.0271815		0.00469916	323.348	0.377205	0.939399	0.188615	4.75608	4.79496	0.991892	0.646864	1.24071	0.0996527	0.373942	-0.449474	-0.480346
			0.0331339	398.832	0.409835	0.0922153	0.314049	5.6653	5.86354	0.96619	1.34561	1.48322	1.157	0.134326	-0.103032	-0.0305876		0.0698166	210.797	0.182268	0.678161	0.18446	2.46206	2.52596	0.974703	0.536628	0.727341	0.367726	0.138352	0.375304	0.347825
			0.0657055	414.403	0.247232	0.515282	0.167473	5.98079	6.57054	0.910244	1.613	1.99154	1.28696	0.311193	0.121408	-0.011617		0.209795	76.6887	0.369533	0.999701	0.294713	2.15299	3.44785	0.624443	0.485225	0.82785	0.299894	0.169035	0.6134	0.483325
			0.0061173	58.188	0.700659	0.990777	0.536456	1.53653	1.53898	0.998407	0.338798	0.429416	0.216874	0.0771739	0.576875	-0.0479327		0.326479	347.223	0.0997323	0.956108	0.0741453	1.04683	1.40784	0.743574	0.238184	0.367191	0.141593	0.0897286	0.551255	0.472416
			0.0599881	259.834	0.195098	0.467755	0.422469	2.18368	2.21829	0.984396	0.771636	1.1183	0.433037	0.279817	0.177497	-0.00298686		0.0213487	361.514	0.57089	0.897255	0.411957	4.21361	4.30061	0.979771	0.857382	0.933822	0.788165	0.0489446	0.633953	0.447945
			0.768659	592.49	0.12032	0.899845	0.0810427	0.529907	0.802584	0.660252	0.248857	0.447332	0.113947	0.143334	-0.00808254	0.0436717		0.0134432	105.399	0.385096	0.963038	0.280107	5.90211	9.08992	0.649303	0.690314	1.69409	0.134703	0.559198	0.432586	0.456344
			0.0722893	131.664	0.418626	0.841823	0.731181	0.960845	0.964287	0.996431	0.336781	0.342888	0.331477	0.00469305	0.285496	-0.0550834		0.0113712	268.715	0.758788	0.968527	0.670103	9.91428	10.6534	0.930625	0.973718	1.46918	0.495157	0.345515	0.648965	0.477135
			0.00259302	225.961	0.641332	0.899127	0.134055	0.670093	0.670124	0.999954	0.234319	0.462823	0.00582179	0.18657	0.409487	-0.0555744		0.700949	243.184	0.359168	0.99874	0.317088	5.24677	7.38015	0.71093	1.01474	1.76051	0.381053	0.490082	0.409832	0.481946
			0.115618	172.81	0.252189	0.242747	0.63408	1.08997	1.10945	0.982439	0.261261	0.297574	0.239091	0.0219302	-0.0261045	-0.0149259		0.338821	192.147	0.148111	0.996227	0.191965	2.64453	3.53301	0.748521	0.38872	0.84538	0.110274	0.305036	0.574634	0.485445
			0.140558	90.5193	0.451814	0.996241	0.504337	0.536109	0.544425	0.984726	0.117552	0.158555	0.057829	0.0368224	0.370229	-0.0527458		0.00791828	90.3785	0.54546	0.921387	0.484569	6.60137	6.72119	0.982173	1.2666	1.71624	0.237065	0.544406	0.397932	0.431221
			0.198895	70.3089	0.897663	0.913947	0.716175	0.646317	0.667282	0.968582	0.168325	0.36707	0.0439538	0.127101	0.542954	-0.0389043		0.547788	192.147	0.285373	0.387176	0.203516	1.23469	1.48894	0.829241	0.29319	0.624373	0.101153	0.197398	-0.208919	-0.182125
			0.145289	235.644	0.113278	0.755571	0.651382	1.11255	1.13153	0.983225	0.258562	0.483492	0.013743	0.18554	-0.265322	-0.0535567		0.082721	243.184	0.359168	0.999997	0.317088	5.70004	6.90642	0.825324	0.932763	1.94817	0.0508629	0.66716	0.446388	0.484234
			0.0611975	386.764	0.434042	0.950161	9.15e-05	1.00945	1.0163	0.993255	0.354571	0.625004	0.0857354	0.220158	0.349352	0.0305697		0.215527	266.884	0.711254	0.97281	0.609113	2.71062	4.15775	0.651943	0.525084	1.21704	0.162237	0.347061	0.62586	0.47869
			0.371028	394.993	0.229736	0.509896	0.492872	0.544445	0.688572	0.790688	0.223974	0.421257	0.060289	0.149267	0.270962	0.0347692		0.0445138	394.779	0.19106	0.191582	0.189757	1.30559	1.39053	0.938912	0.257723	0.370009	0.0821141	0.112661	-0.102295	-0.149843
			0.272667	49.3742	0.674148	0.515782	0.453139	0.633833	0.650293	0.974688	0.225469	0.314847	0.139929	0.0714615	0.198626	-0.000258994		0.0975062	416.134	0.623993	0.996597	0.485907	1.93164	2.65745	0.726879	0.317996	0.430426	0.0724675	0.110984	0.645693	0.485479
			0.0314705	57.6032	0.259526	0.995764	0.781965	1.92981	1.93512	0.997258	0.676035	0.719355	0.633952	0.0348765	-0.217458	0.0371486		0.00417164	121.255	0.365728	0.96671	0.25428	7.12992	7.98211	0.893238	0.733309	1.32018	0.428786	0.24546	0.422021	0.458662
			0.0960457	57.6032	0.950574	0.830765	0.839991	0.631584	0.633404	0.997126	0.22127	0.271884	0.171081	0.0411537	0.502668	-0.0320463		2.28662	447.533	0.203682	0.997793	0.00536253	2.33625	3.23705	0.721721	0.633451	1.38465	0.0867085	0.457289	0.564984	0.485524
			0.504081	552.878	0.0239577	0.030402	0.154099	0.515008	0.540722	0.952445	0.186077	0.215008	0.163141	0.0215949	0.0604284	0.015968		0.0201039	90.3785	0.825472	0.983733	0.752984	4.40386	4.44208	0.991396	0.905651	1.23379	0.549965	0.272473	-0.362242	-0.508348
			0.0769643	125.88	0.683497	0.913513	0.363115	0.812013	0.816023	0.995086	0.284871	0.467893	0.102785	0.149056	0.5712	0.0269599		0.23078	130.346	0.45341	0.96981	0.351697	2.09365	2.91463	0.718324	0.472411	0.879986	0.12468	0.294847	0.452767	0.460641
			0.194111	403.223	0.478362	0.943588	0.275989	0.63866	0.645943	0.988726	0.225018	0.239014	0.21272	0.0108013	0.402902	0.0298746		0.0928137	180.757	0.0139422	0.991843	0.163997	1.94439	2.23039	0.871772	0.450829	0.865215	0.129913	0.237154	0.52183	0.484652
			0.0362516	65.8322	0.0192549	0.881385	0.827768	1.43453	1.43755	0.997898	0.502316	0.610421	0.394914	0.0879817	0.173006	0.0435816		0.115089	412.585	0.69773	0.906177	0.58216	2.80647	3.09193	0.907676	0.645418	1.0795	0.366385	0.237811	-0.6839	-0.490252
			0.457715	41.1452	0.16755	0.933033	0.782433	0.622791	0.659807	0.943899	0.2264	0.255256	0.206173	0.0209464	-0.0349366	0.0288084		0.013171	130.346	0.45341	0.946455	0.351697	6.6209	6.6789	0.991315	0.937278	1.33279	0.502876	0.271348	0.474313	0.446133
			0.0879388	315.398	0.0498596	0.120522	0.420334	0.585635	0.587517	0.996798	0.205218	0.332839	0.0780344	0.104024	0.110789	0.00900854		0.119725	255.629	0.309319	0.99444	0.179325	3.14279	4.4977	0.698756	0.430246	0.816967	0.119628	0.212713	0.580976	0.485189
			0.0192231	128.676	0.829971	0.939838	0.203633	3.05938	3.6535	0.837384	0.220351	0.38878	0.0781448	0.0923694	0.434987	0.105988		0.0261917	188.716	0.849149	0.938991	0.785119	1.95254	1.99579	0.978331	0.405515	0.774463	0.105165	0.235202	0.561601	0.465568
			0.0222972	175.83	0.0280239	0.95513	0.638663	10.5629	12.0252	0.878395	0.86125	1.39809	0.102884	0.452065	-0.0722643	-0.17735		0.0514547	245.856	0.211425	0.9723	0.170574	2.15724	2.19593	0.982381	0.469974	0.592907	0.299286	0.119598	0.545997	0.462247
			0.578193	52.4225	0.000191541	0.992354	0.770935	1.59497	2.27948	0.699707	0.13578	0.314692	0.0206287	0.0818252	0.217141	0.159291		0.0829505	386.837	0.398415	0.905386	0.19736	2.13371	3.23901	0.658753	0.566718	1.0232	0.114581	0.3522	-0.674106	-0.489913
			0.110275	481.888	0.447056	0.999953	0.0993886	2.47593	3.94425	0.627732	0.209951	0.435467	0.0305661	0.10316	0.354529	0.147466		0.0224035	281.192	0.407693	0.94889	0.326117	10.571	12.8069	0.825419	0.718537	1.37537	0.0768429	0.409118	0.396498	0.447611
			0.0370828	138.325	0.615476	0.411823	0.601821	1.80549	1.85979	0.970805	0.172774	0.277579	0.0676026	0.0801208	0.178408	0.147924		5.85447	396.431	0.260577	0.93652	0.0536418	1.05482	1.4812	0.712134	0.233698	0.580887	0.063507	0.179596	0.378381	0.440164
			0.139556	45.776	0.926433	0.364498	0.491597	0.856561	1.10364	0.776121	0.093349	0.168846	0.0230132	0.0520851	0.0820004	-0.0388501		0.00257058	141.176	0.126415	0.994162	0.173752	5.41672	5.91343	0.916004	0.693467	1.32615	0.168524	0.425345	0.427192	0.477633
			0.181259	132.878	0.463451	0.993927	0.595131	1.32175	2.13363	0.619483	0.18314	0.280983	0.0754301	0.0568381	0.277978	0.158226		0.104835	186.101	0.0287318	0.994773	0.157898	2.46903	2.53383	0.974426	0.461251	0.806453	0.139024	0.236252	0.523679	0.478142
			0.00904921	83.917	0.706536	0.999999	0.58221	2.52169	2.5512	0.988434	0.246722	0.375165	0.189158	0.0601507	0.570263	0.148572		1.15324	195.519	0.177479	0.995765	0.191122	1.74264	2.87667	0.605784	0.377487	0.821499	0.0561951	0.271471	0.554785	0.485391
			0.27847	267.881	0.569082	0.160896	0.0660005	1.63007	2.3396	0.696733	0.211717	0.406848	0.033972	0.122801	0.0553285	0.117198		0.780913	245.856	0.814992	0.916636	0.739164	0.536456	0.809933	0.662347	0.141836	0.195654	0.0286755	0.0604253	0.480565	0.428443
			0.00829232	81.6345	0.396038	0.646855	0.771776	1.81177	2.09706	0.863956	0.211938	0.473416	0.00761922	0.170358	0.247668	-0.0273337		9.35525	130.346	0.45341	0.964478	0.351697	2.8131	4.12844	0.681395	0.459852	1.32195	0.0583351	0.408541	0.450702	0.45725
			0.000288045	140.664	0.267544	0.243222	0.698922	2.02842	2.53621	0.799782	0.224879	0.416857	0.11931	0.105912	0.300939	0.0541727		0.0318522	460.132	0.346789	0.246187	0.129274	2.96977	4.05713	0.731988	0.596387	0.968374	0.115321	0.347283	0.168262	0.138452
			0.0865913	326.643	0.362441	0.74642	0.399833	2.51804	3.23649	0.778018	0.3676	0.888531	0.0557712	0.249622	0.402402	0.174778		0.0589978	315.678	0.420941	0.99672	0.248752	6.23038	8.3809	0.743402	0.741216	1.14823	0.129239	0.318204	-0.523017	-0.518321
			0.0127246	116.78	0.429267	0.812725	0.659837	2.31589	2.35121	0.984976	0.263876	0.315734	0.210187	0.0369688	0.565533	0.176774		0.0291446	237.749	0.760412	0.949369	0.671787	3.19913	3.99897	0.799988	0.455783	0.815553	0.0373988	0.260396	0.622383	0.469758
			0.0941949	298.854	0.53683	0.963419	0.391805	0.876426	1.00494	0.872121	0.11942	0.167405	0.0392204	0.0476707	0.495219	0.168989		0.0764732	275.914	0.261063	0.962048	0.279088	6.16489	7.36846	0.83666	1.08886	2.08131	0.223496	0.599002	0.388848	0.455723
			1.29844	210.099	0.543882	0.780222	0.518091	1.7786	2.23962	0.794153	0.339486	1.06451	0.0488511	0.357113	0.565195	0.176015		0.238731	145.731	0.616161	0.892614	0.490237	4.08734	6.07899	0.672372	0.82201	1.43287	0.081247	0.448281	0.335818	0.414569
			1.02576	89.4645	0.836983	0.713746	0.253241	1.02065	1.36018	0.750378	0.164677	0.30991	0.0172166	0.108708	-0.189872	0.173221		0.565535	502.556	0.296998	0.926208	0.0483312	2.07001	2.25125	0.919492	0.476204	1.04287	0.128487	0.360474	0.530075	0.434053
			0.561888	332.429	0.537189	0.436901	0.241876	2.45976	3.33841	0.736805	0.459421	0.967798	0.094037	0.315045	-0.0772118	0.150587		0.126421	294.251	0.820414	0.677957	0.744657	0.583098	0.852832	0.68372	0.129542	0.283166	0.00889189	0.0979569	-0.359885	-0.33505
			2.70355	436.242	0.38338	0.652599	0.0424031	1.23072	1.53329	0.802667	0.204664	0.433274	0.015256	0.147937	-0.013393	-0.176393		0.0432076	127.814	0.316992	0.980635	0.211977	5.73684	8.29788	0.691362	0.832398	1.93934	0.0845899	0.619339	-0.484746	-0.519848
			0.256039	93.7762	0.0891335	0.389342	0.695993	1.20799	1.93399	0.624612	0.210426	0.359932	0.0713787	0.108005	-0.195793	-0.0340918		0.0196679	237.749	0.760412	0.965617	0.671787	6.63876	7.15933	0.927288	0.95918	1.90251	0.178824	0.523411	0.625223	0.476055
			0.0622363	196.497	0.490735	0.997077	0.567238	1.48237	2.10719	0.703479	0.262148	0.414631	0.129366	0.0949157	-0.491283	-0.147404		2.15067	379.59	0.517633	0.149176	0.354036	1.58809	2.45451	0.647011	0.479541	0.986289	0.172249	0.346141	-0.0506712	0.0902828
			1.66187	328.217	0.515088	0.0732013	0.0963054	0.96873	1.44938	0.668373	0.231798	0.384304	0.0326744	0.126599	0.0114672	0.10489		0.244896	258.805	0.706253	0.997841	0.603775	2.40949	3.45827	0.696732	0.547626	0.966019	0.0780868	0.34097	0.618546	0.485523
			0.129297	270.624	0.337151	0.673047	0.466638	1.37663	1.43964	0.95623	0.248004	0.282072	0.200758	0.0267301	0.419785	0.170861		0.0526818	531.622	0.331366	0.832222	0.0942835	2.49823	2.53822	0.984247	0.528378	0.708875	0.425075	0.0960998	-0.56721	-0.457587
			0.205621	124.193	0.518916	0.983575	0.648445	1.18559	1.19459	0.992459	0.219455	0.444916	0.0826049	0.145332	0.560369	0.163521		0.0388042	47.123	0.795234	0.926967	0.54243	1.57784	2.47945	0.636367	0.221717	0.366286	0.05155	0.102187	0.421484	0.353305
			2.16039	49.7324	0.602021	0.580624	0.727294	0.995248	1.01517	0.980379	0.201059	0.551996	0.042179	0.195748	0.247771	-0.0122505		4.4273	276.667	0.231049	0.997614	0.528169	1.68147	1.84977	0.909014	0.277422	0.589271	0.0165121	0.218126	0.215289	0.363354
			0.0136971	203.876	0.695358	0.768211	0.264171	1.82743	2.2618	0.807954	0.37638	0.711212	0.0614723	0.213705	0.201613	-0.182496		0.161563	161.631	0.797675	0.233609	0.426797	1.93593	2.48999	0.777485	0.456719	0.822569	0.161189	0.259557	0.121958	-0.0617919
			0.00169796	233.413	0.616124	0.114101	0.474722	2.02986	2.03025	0.999812	0.361514	0.478381	0.231402	0.0921544	0.24366	0.0760712		2.053	441.462	0.376235	0.994944	0.0629233	2.1561	2.69913	0.798814	0.533261	1.45604	0.0701502	0.552056	-0.53567	-0.416724
			0.262301	18.5342	0.764491	0.844442	0.638437	0.639675	0.735527	0.869683	0.116213	0.18324	0.0409855	0.047423	0.679124	0.177009		1.68207	412.237	0.0863373	0.985549	0.424316	1.23888	1.67527	0.73951	0.34037	0.791954	0.0680822	0.261285	0.320114	0.345235
			0.101465	158.247	0.825287	0.999897	0.00519912	2.02096	2.11752	0.954396	0.364044	0.501949	0.23666	0.0932805	0.487139	0.149806		0.00903293	228.866	0.541985	0.939806	0.347349	5.23758	6.09867	0.858807	0.275082	0.631551	0.0231933	0.16123	0.427783	0.356384
			0.343459	139.807	0.642436	0.548305	0.496998	1.56734	1.63266	0.959994	0.408565	0.929891	0.0761629	0.350469	0.019384	-0.00168504		9.50492	193.957	0.513652	0.999974	0.454372	0.52732	0.744298	0.708481	0.170789	0.480465	0.00821237	0.173714	-0.0344065	0.359968
			0.228709	52.7491	0.457447	0.910385	0.741044	0.666141	0.6991	0.952856	0.165642	0.233986	0.124612	0.0416662	0.595377	0.175143		0.0985991	249.613	0.131537	0.918025	0.651481	1.0151	1.47263	0.689312	0.245979	0.360588	0.132741	0.0822691	-0.427955	-0.403685
			0.23175	304.773	0.0750307	0.629255	0.443421	1.14548	1.20688	0.949124	0.293238	0.427293	0.207017	0.0829393	0.317478	0.167876		0.438181	76.6681	0.423134	0.849679	0.742521	0.865084	1.00559	0.860271	0.197366	0.303848	0.0913444	0.0685369	-0.286386	-0.325133
			0.0161195	529.571	0.329875	0.994395	0.156673	1.15255	1.15508	0.997817	0.253361	0.329711	0.148198	0.0657999	0.351778	0.157876		0.0738933	177.426	0.0952439	0.658981	0.755016	3.5663	3.7316	0.955702	0.761518	1.34809	0.328497	0.384469	0.247732	0.186072
			1.23558	164.108	0.174481	0.243154	0.658834	0.541809	0.739472	0.732697	0.158296	0.343811	0.0348205	0.114024	-0.343282	-0.134907		0.207279	144.567	0.232248	0.964184	0.63316	3.59791	3.94321	0.912431	0.448552	0.970157	0.0169975	0.309909	0.402295	0.361496
			0.0325339	93.7762	0.133494	0.90642	0.738414	1.17143	1.20643	0.97099	0.286262	0.418697	0.200773	0.0857639	0.228191	0.175381		0.138879	125.719	0.435519	0.943194	0.739803	1.29808	1.33872	0.969638	0.278569	0.554227	0.0958676	0.152557	0.350034	0.319669
			0.0531256	416.132	0.0736353	0.318856	0.30935	1.38792	1.42291	0.975411	0.335408	0.677078	0.0411971	0.254344	0.267661	0.137368		0.0158661	419.15	0.0776377	0.882017	0.419054	1.56412	2.49927	0.625829	0.32447	0.619173	0.037692	0.217533	-0.356906	-0.340802
			0.0891168	650.599	0.109365	0.997866	0.083802	1.54897	1.56839	0.98762	0.366224	0.684956	0.0631048	0.244998	-0.204673	-0.161335		0.000932046	217.151	0.557047	0.975813	0.323827	5.36791	6.37528	0.841988	0.325561	0.578057	0.0632123	0.141657	0.463538	0.363362
			0.0334531	306.795	0.247551	0.916372	0.489973	3.47376	3.54859	0.978913	0.823905	1.03356	0.641715	0.152158	0.229888	0.0967018		0.238074	503.006	0.342931	0.804913	0.00148763	2.74905	3.96413	0.693481	0.451616	0.814662	0.0656942	0.228459	-0.406135	-0.371053
			0.018173	175.83	0.718904	0.358277	0.424191	1.29206	1.2944	0.998193	0.452339	0.835722	0.0695	0.312809	0.236786	0.0331571		2.20637	352.08	0.417661	0.958834	0.418992	1.66298	2.53653	0.655614	0.346453	0.642981	0.128043	0.205702	0.418951	0.360484
			0.922088	134.803	0.771203	0.425077	0.36018	0.533563	0.877507	0.608044	0.266749	0.467102	0.146573	0.142609	0.0747401	0.149342		7.38364	408.417	0.408695	0.99126	0.0759203	1.42867	2.29396	0.622797	0.256338	0.580649	0.0345803	0.21051	0.499841	0.349558
			0.0312626	317.687	0.430487	0.809776	0.357775	0.932136	0.93287	0.999213	0.326111	0.348398	0.303995	0.018128	0.246798	0.176725		0.0255884	148.577	0.0668075	0.995863	0.80485	4.85939	6.2661	0.775504	1.01348	1.87566	0.282019	0.535483	0.305718	0.363908
			0.252426	400.355	0.513234	0.391001	0.232293	0.770885	0.799588	0.964102	0.276246	0.3551	0.204084	0.0618336	0.333276	0.145652		0.006191	72.2834	0.823966	0.555949	0.557404	1.79058	1.90096	0.941932	0.269638	0.449371	0.0774695	0.122496	-0.031012	-0.194402
			0.0174604	125.841	0.783163	0.737102	0.248649	0.911867	0.912091	0.999755	0.318905	0.386928	0.250933	0.0555198	-0.111491	0.174368		0.330611	263.115	0.542281	0.9221	0.324843	1.69573	2.72172	0.623037	0.382883	0.889914	0.030742	0.324154	-0.113574	-0.404721
			0.0140686	662.295	0.0998721	0.994672	0.00925809	0.735236	0.735323	0.999882	0.25711	0.362068	0.152172	0.0856896	0.208229	0.157661		0.0112674	102.224	0.181545	0.988775	0.684071	5.16795	6.84042	0.755502	0.281135	0.519659	0.0349396	0.124191	0.399982	0.34761
			0.229255	77.0896	0.891525	0.327138	0.343123	0.598048	0.608601	0.98266	0.21158	0.246061	0.179558	0.0272057	0.184781	-0.145223		0.0922575	493.437	0.391947	0.403177	0.0444789	1.91311	2.96006	0.646309	0.475489	0.781523	0.260134	0.183196	0.199949	0.181224
			0.0562146	506.8	0.210287	0.864719	0.219825	1.01347	1.01651	0.997007	0.355089	0.376711	0.334177	0.0173716	-0.0237566	-0.183707		10.1518	202.2	0.528714	0.955687	0.430851	0.789146	1.26954	0.621601	0.199677	0.425038	0.0471295	0.161729	-0.166493	-0.412486
			0.252079	181.691	0.187364	0.366185	0.61135	0.510663	0.520947	0.980259	0.180961	0.271093	0.0932259	0.0726339	0.105109	-0.149746		0.034814	336.331	0.225545	0.922994	0.496718	2.18287	2.48818	0.877296	0.224016	0.643823	0.0404897	0.199341	-0.457258	-0.404946
			0.162226	486.464	0.0628213	0.0789607	0.275726	0.739749	0.879396	0.841202	0.291222	0.557706	0.0572905	0.205587	0.00169655	0.0817397		0.0354121	354.299	0.391563	0.807794	0.403204	7.5538	7.98378	0.946142	1.71626	2.60802	0.994467	0.57237	0.326286	0.252798
			0.219951	541.058	0.243515	0.943386	0.16444	0.618687	0.724974	0.853392	0.241113	0.459689	0.0473144	0.16926	-0.224027	-0.114366		0.29615	368.042	0.138535	0.93846	0.45589	6.78255	9.64526	0.7032	0.44886	1.58053	0.0279545	0.452828	0.298663	0.317097
			0.0928161	60.3428	0.273887	0.807632	0.910195	1.03354	1.04318	0.990759	0.363646	0.475317	0.254222	0.0902756	0.146215	0.0617315		1.10282	191.585	0.390527	0.979954	0.631006	4.4648	7.21669	0.618678	0.666895	1.68937	0.228579	0.428277	0.388096	0.36387
			0.371025	129.075	0.372731	0.487797	0.654259	0.581161	0.609648	0.953274	0.209855	0.290664	0.135687	0.0634428	0.171997	-0.0144488		0.0714701	225.415	0.336287	0.969956	0.542879	1.27358	1.45058	0.877978	0.207956	0.355483	0.0746895	0.0880842	0.0399195	0.362489
			0.0242914	59.7709	0.558408	0.577497	0.714084	1.87232	1.87591	0.998085	0.655532	0.705171	0.606731	0.0401926	-0.0442327	-0.0115592		0.313882	112.563	0.510635	0.952029	0.801557	1.22414	1.33399	0.917657	0.297195	0.754085	0.0176499	0.253965	0.513166	0.324566
			0.0730932	215.666	0.579686	0.478002	0.419128	0.679684	0.681333	0.997579	0.238049	0.29765	0.178834	0.048507	0.166717	-0.0164627		0.00577694	231.137	0.592422	0.725957	0.196225	1.68236	1.72886	0.973105	0.341512	0.563051	0.115614	0.145197	0.333994	0.215606
			0.0329072	31.5625	0.949096	0.8876	0.170542	0.666497	1.03107	0.646414	0.31804	0.593513	0.127554	0.199494	0.625461	0.17625		7.15268	152.482	0.29384	0.888545	0.716466	2.98333	3.92655	0.759782	0.730504	1.77487	0.118128	0.692454	0.364738	0.343167
			0.00340879	150.686	0.121175	0.982697	0.700016	4.70699	6.21122	0.75782	0.231079	0.633362	0.0212221	0.19912	0.0858013	0.163848		0.149573	199.599	0.556011	0.988134	0.551629	0.909855	1.00163	0.908374	0.186874	0.241267	0.110649	0.0523611	0.412837	0.364459
			0.0435175	140.664	0.229123	0.931264	0.69404	2.44752	2.51685	0.972451	0.209774	0.31474	0.123201	0.0733945	-0.1842	-0.18037		0.300194	206.039	0.66014	0.6294	0.192501	1.77074	1.90158	0.931195	0.355853	0.700305	0.0246754	0.276094	0.275345	0.260915
			0.0815218	230.45	0.238432	0.431499	0.514511	2.27165	2.67183	0.85022	0.331416	0.458037	0.0913886	0.126246	0.332583	0.15002		0.153163	313.83	0.468365	0.975478	0.368081	1.86086	2.76276	0.673551	0.472677	0.640855	0.186757	0.170144	0.463372	0.363317
			0.189897	70.3322	0.919705	0.581283	0.42867	0.899392	1.12469	0.799682	0.129889	0.205098	0.0319268	0.0696433	0.180111	-0.171022		0.199912	235.615	0.307008	0.984301	0.541484	1.51533	2.43391	0.622589	0.348831	0.658093	0.00347239	0.263441	0.0384547	0.364269
			0.00999796	343.857	0.518377	0.419961	0.236199	1.32851	1.33839	0.992615	0.203845	0.380688	0.0825649	0.11216	0.0439256	0.148797		0.481155	459.014	0.378572	0.988098	0.0288767	1.7571	2.84321	0.617999	0.488616	0.806909	0.0750655	0.271228	-0.56512	-0.417089
			0.0611865	152.386	0.0822419	0.0362747	0.660036	0.783579	0.794237	0.98658	0.1704	0.228881	0.0903687	0.0506988	0.0846242	-0.106352		0.0212642	114.29	0.414939	0.945716	0.74367	2.58987	2.6216	0.987897	0.42666	0.696255	0.223659	0.148761	0.40477	0.321053
			0.0460804	476.62	0.246604	0.141882	0.256686	1.8062	1.81686	0.994134	0.447981	0.524731	0.371096	0.0752002	-0.0202035	-0.0783758		0.0414442	403.915	0.0831564	0.791997	0.438708	1.47435	2.0009	0.736847	0.26868	0.525532	0.0100526	0.17397	-0.314889	-0.298132
			0.0115876	405.089	0.263248	0.839026	0.343589	1.13942	1.13963	0.999822	0.398469	0.52202	0.274966	0.100859	-0.221203	-0.183883		1.74673	309.429	0.477907	0.998781	0.324904	2.53415	3.22303	0.786265	0.481837	0.990351	0.0626414	0.353971	0.474757	0.362695
			8.03e-05	288.324	0.598633	0.353038	0.27466	2.90536	3.00835	0.965763	0.325254	1.07329	0.0619796	0.31567	-0.0631881	-0.148243		0.0157147	239.733	0.0272394	0.95948	0.173983	2.72899	2.75398	0.990926	0.474217	0.684641	0.330439	0.116579	0.236399	0.236399
			0.0163534	374.004	0.390895	0.843171	0.303284	2.23706	2.7802	0.804638	0.236769	0.537154	0.0302872	0.160901	0.208995	0.0722011		0.0419197	363.246	0.405797	0.986586	0.235299	3.45446	3.51456	0.982898	0.47666	0.902472	0.241212	0.241578	0.239577	0.199684
			0.010258	29.3051	0.667551	0.314791	0.721489	1.80292	1.92264	0.937731	0.177461	0.311032	0.0311699	0.0924509	0.2657	0.041276		0.655999	157.56	0.316028	0.992841	0.311731	0.962383	1.11606	0.862304	0.142859	0.309473	0.0434067	0.0961438	0.117606	0.229978
			0.0531385	239.227	0.444824	0.915038	0.558939	2.32378	2.53189	0.917808	0.294455	0.606632	0.0720043	0.173946	0.127666	-0.103076		0.00842298	184.41	0.374084	0.939543	0.23353	3.94083	5.43566	0.724996	0.291133	0.655634	0.0506143	0.178086	0.330164	0.236579
			2.6402	574.38	0.239414	0.0744413	0.0677447	2.8692	3.30853	0.867215	0.444136	0.914987	0.0422928	0.341825	-0.06969	-0.111942		1.1652	148.676	0.581446	0.99134	0.462371	2.14142	2.97492	0.719824	0.430055	1.20706	0.0993769	0.416958	-0.607481	-0.358154
			0.0264684	609.546	0.0495513	0.895021	0.113068	0.75378	0.901071	0.836538	0.10295	0.211418	0.0386249	0.0642848	-0.110522	-0.182827		0.14415	424.143	0.276264	0.998294	0.0257612	1.28917	1.86283	0.692052	0.213757	0.394497	0.0293045	0.119704	0.26828	0.225456
			0.0687016	178.256	0.739076	0.891102	0.401433	1.99587	2.01923	0.988433	0.285718	0.441792	0.170371	0.116471	0.575658	0.176117		0.273396	344.507	0.44594	0.99915	0.272329	0.913372	0.978814	0.933141	0.155432	0.176901	0.118137	0.0206495	0.255709	0.215689
			0.00741392	163.269	0.73667	0.877028	0.407301	2.18522	2.21454	0.986762	0.315987	0.422871	0.223783	0.07635	0.243972	-0.183449		0.010896	188.062	0.171646	0.944212	0.229917	1.57146	1.85504	0.84713	0.242955	0.514954	0.0240351	0.157512	0.33966	0.236648
			0.158769	35.6512	0.897669	0.755255	0.372827	0.856995	0.904285	0.947705	0.205873	0.24732	0.173792	0.0276752	0.642639	0.175141		2.39244	438.338	0.622694	0.95424	0.472839	1.96875	3.03742	0.648166	0.201336	0.792687	0.0123422	0.239776	-0.336616	-0.390425
			0.0242768	649.198	0.236588	0.999999	0.0130824	1.05419	1.05483	0.999396	0.368767	0.37316	0.364523	0.0035277	0.274124	0.14852		0.0184258	313.497	0.0516831	0.968382	0.159746	1.96748	2.72765	0.721309	0.207155	0.449173	0.0398089	0.139951	-0.339449	-0.339449
			0.244818	99.4647	0.240699	0.0868416	0.856518	0.519817	0.527825	0.984827	0.183631	0.2196	0.14953	0.0286365	-0.0817105	0.080479		0.0288329	129.087	0.277809	0.999963	0.22897	4.14284	4.79191	0.86455	0.511454	1.20428	0.0558724	0.414954	-0.48854	-0.374793
			0.000204627	408.13	0.475536	0.218783	0.179792	1.678	2.44771	0.68554	0.766176	1.44264	0.269143	0.495593	0.192441	0.124897		0.112851	240.441	0.0128783	0.934863	0.162772	1.41237	1.46846	0.961803	0.240723	0.380104	0.141324	0.0919639	0.236454	0.236454
			0.0108714	107.753	0.275418	0.15085	0.706146	0.522514	0.522533	0.999964	0.182712	0.259273	0.106156	0.0625098	-0.208676	0.115827		0.057752	202.851	0.374072	0.909945	0.224294	2.24613	2.50672	0.896041	0.432782	0.712812	0.0586894	0.236855	-0.491949	-0.388906
			0.278346	433.715	0.50394	0.994008	0.0850946	0.904299	0.962246	0.939779	0.329714	0.444031	0.228906	0.0883422	0.414399	0.158166		0.0131769	442.584	0.55851	0.930059	0.385566	3.7052	4.16465	0.88968	0.44809	1.1161	0.0764137	0.372147	0.202811	0.236274
			0.151336	209.854	0.530587	0.98377	0.482948	0.905248	0.923577	0.980155	0.320811	0.446742	0.199152	0.101123	0.18712	-0.17032		16.9424	126.777	0.645858	0.999636	0.511243	3.51768	4.73276	0.743263	0.261936	0.72136	0.0231999	0.229999	0.395542	0.184496
			0.67584	92.6708	0.727924	0.869712	0.507332	2.97913	4.13434	0.720582	0.142255	0.363812	0.0146094	0.119326	0.250646	-0.183617		0.00244608	152.425	0.30079	0.990308	0.197091	3.24901	4.78792	0.678586	0.301373	0.480522	0.0314764	0.144796	-0.204868	-0.204868
			0.00835115	152.386	0.74078	0.401745	0.462299	1.53511	2.30898	0.664844	0.113528	0.287702	0.0175287	0.089286	0.262249	0.0248149		0.00898033	495.682	0.0427532	0.999566	0.177298	5.99976	6.17347	0.971861	0.51741	0.827681	0.25989	0.182516	0.188775	0.188775
			5.71568	204.465	0.488965	0.475694	0.478256	2.34775	3.56858	0.657894	0.332933	1.50902	0.049547	0.493202	-0.141778	0.0100624		0.230088	231.92	0.468358	0.926264	0.290863	1.52875	2.08287	0.733962	0.19928	0.424615	0.0316749	0.128668	-0.151808	-0.173831
			0.000882596	205.136	0.695109	0.156933	0.343445	2.17492	2.79226	0.77891	0.23654	0.552196	0.0358272	0.149769	0.125416	0.0689956		0.264981	260.06	0.032729	0.959323	0.230686	2.95482	3.85735	0.766023	0.343009	0.577272	0.069021	0.168641	0.199875	0.199875
			0.0461348	388.511	0.39098	0.836876	0.331112	1.64979	1.69097	0.97565	0.175892	0.342046	0.11137	0.0727885	0.0592638	-0.183878		0.00986522	643.23	0.0596219	0.996429	0.0577125	3.47264	3.50119	0.991846	0.59372	0.692407	0.479077	0.0715365	0.192321	0.192321
			0.0605258	253.112	0.339393	0.625123	0.48755	2.82377	2.98628	0.945583	0.413109	0.522361	0.277579	0.102205	0.39882	0.167573		0.0153206	180.616	0.0123932	0.997058	0.374783	4.14607	4.19447	0.988462	0.735808	1.01242	0.501259	0.19786	0.191856	0.191856
			0.958698	591.963	0.0186447	0.424866	0.142931	0.679028	1.12537	0.60338	0.194616	0.244	0.140095	0.0429422	-0.11935	-0.156192		0.129924	244.935	0.13042	0.924727	0.195794	0.859152	1.20721	0.711682	0.218272	0.342629	0.110474	0.0847065	-0.173235	-0.173235
			0.0637651	644.712	0.0958106	0.994514	0.0891452	1.45211	1.51969	0.955531	0.264754	0.541076	0.0301571	0.215067	-0.207002	-0.164658		0.0079318	230.198	0.177094	0.996853	0.286809	1.77105	1.77503	0.997757	0.400223	0.636364	0.178219	0.181417	0.200196	0.192014
			0.0721504	128.942	0.194091	0.202517	0.674086	0.924102	0.936518	0.986743	0.217728	0.251384	0.190245	0.024962	0.124671	-0.129642		0.0315282	694.271	0.0313324	0.994346	0.0282899	2.6063	2.66728	0.977141	0.447312	0.621321	0.283868	0.118087	0.193555	0.193555
			0.21181	615.407	0.0738345	0.0583005	0.0690921	0.805272	0.827113	0.973594	0.286671	0.332079	0.246354	0.0351819	0.123532	0.0850157		0.212941	100.918	0.406159	0.994962	0.408403	0.967923	1.44277	0.670879	0.204769	0.269587	0.106758	0.070259	-0.195175	-0.208747
			0.032268	521.63	0.0793909	0.793524	0.181437	1.56406	1.56777	0.997639	0.547769	0.595969	0.500432	0.0390074	0.258066	0.176382		0.200476	225.66	0.372969	0.984099	0.313694	2.86231	4.11403	0.695743	0.302232	0.863318	0.0253688	0.241351	-0.211427	-0.227687
			0.191155	516.967	0.208208	0.991162	0.172133	0.522134	0.528202	0.988512	0.183989	0.269023	0.100369	0.0688602	0.321677	0.16001		0.0678797	88.3034	0.662226	0.980257	0.555632	1.61192	1.62049	0.994711	0.29581	0.614672	0.125861	0.191	-0.116567	-0.198363
			0.0846271	301.714	0.556076	0.0256666	0.175885	1.08267	1.09263	0.990889	0.380898	0.534015	0.230101	0.124083	-0.0166556	-0.104773		0.0110199	107.781	0.932633	0.826551	0.896535	1.61559	1.62064	0.996884	0.370864	0.619091	0.170267	0.178874	0.488003	0.194393
			0.313978	97.0171	0.654819	0.674998	0.55195	4.19151	4.74904	0.8826	0.219788	0.646712	0.0140467	0.194398	0.237396	-0.177857		0.107694	107.781	0.521194	0.894173	0.448718	1.11143	1.17908	0.942622	0.252974	0.280808	0.225583	0.0218897	-0.103641	-0.16196
			0.0946729	228.58	0.0427385	0.94579	0.584064	4.82977	6.76179	0.714273	0.498839	1.2422	0.0834357	0.331633	0.101182	0.171846		1.47522	208.048	0.314856	0.852474	0.29963	0.867675	1.31546	0.6596	0.115348	0.269345	0.0195033	0.0950355	0.176817	0.19658
			0.0646885	240.944	0.714832	0.942621	0.114822	2.33701	2.50881	0.931523	0.252254	0.599061	0.0402209	0.159957	0.487933	0.17225		0.72421	555.623	0.446651	0.942785	0.206073	1.26326	1.74756	0.722867	0.213125	0.566454	0.00560382	0.171051	-0.213975	-0.23119
			0.0334876	218.986	0.666007	0.795393	0.232573	2.57329	2.94584	0.873534	0.33309	0.569143	0.121972	0.147474	0.182394	-0.1833		0.00100872	124.241	0.605912	0.996678	0.458727	4.5253	4.53182	0.998562	0.383538	0.645358	0.207616	0.134943	0.403236	0.192144
			0.012106	191.629	0.714384	0.422158	0.252536	1.36446	1.70445	0.800529	0.169925	0.395896	0.0302462	0.122704	0.263082	0.149032		0.0021457	131.702	0.449983	0.999159	0.277045	2.73371	3.41353	0.800846	0.387704	0.717352	0.215796	0.167642	0.246431	0.18957
			0.0241169	562.657	0.029334	0.931472	0.138338	1.91727	1.94604	0.985217	0.308174	0.596679	0.0763469	0.175905	0.0839131	0.102554		0.340129	239.349	0.170357	0.98067	0.281339	1.32773	1.90793	0.695905	0.261694	0.496096	0.042126	0.17265	0.205032	0.197598
			0.0264491	74.1366	0.911059	0.383734	0.40709	3.47352	3.51945	0.986948	0.589216	0.736226	0.453336	0.0967005	0.183143	-0.151719		0.0584391	265.21	0.013953	0.97095	0.236856	1.17515	1.20277	0.977037	0.26969	0.307165	0.248175	0.0236017	0.162553	0.162553
			0.0144908	167.834	0.691172	0.168786	0.13804	1.686	2.13736	0.788823	0.401672	0.668067	0.157076	0.18109	-0.00638747	0.118268		0.637198	73.5561	0.93696	0.996318	0.906183	2.03536	3.25411	0.625474	0.206078	0.646788	0.0125237	0.23221	-0.602258	-0.223167
			0.101823	470.417	0.238706	0.0130423	0.269814	0.699512	0.809183	0.864467	0.188215	0.2677	0.112522	0.0737858	-0.0343171	-0.0989189		0.00601129	100.918	0.676666	0.996207	0.568766	2.49824	2.50666	0.996639	0.401142	0.540106	0.101753	0.168533	-0.125675	-0.210005
			0.0917434	116.78	0.77959	0.326482	0.310282	0.608507	0.67108	0.906757	0.142902	0.223959	0.0322723	0.0787009	-0.17693	-0.145146		0.0204888	151.377	0.116346	0.99998	0.383026	1.64115	2.21578	0.740667	0.301993	0.574919	0.0368745	0.188207	0.187095	0.187095
			0.0403857	97.0171	0.64276	0.152571	0.560548	3.07213	3.26812	0.940031	0.700602	1.12893	0.045197	0.44611	0.190953	-0.122936		0.101164	277.812	0.466826	0.961699	0.340679	0.940455	1.19823	0.784873	0.218761	0.35294	0.0881735	0.0936519	0.144757	0.158036
			0.0721158	105.498	0.406478	0.999876	0.717754	1.3635	1.39673	0.976208	0.484521	0.869282	0.107506	0.311042	-0.12991	0.146866		0.0680643	344.316	0.234355	0.977893	0.098711	0.98543	1.28503	0.766852	0.253189	0.399442	0.0977761	0.137522	0.198059	0.198059
			0.0161588	416.503	0.403204	0.931626	0.295734	1.3104	1.31099	0.999549	0.458346	0.589924	0.326906	0.107377	-0.415126	-0.180334		0.0109455	168.302	0.387857	0.935556	0.114906	2.08731	2.12701	0.981335	0.27172	0.37191	0.203673	0.0621765	0.179127	0.146741
			0.355596	182.069	0.49797	0.921796	0.608087	0.557305	0.578145	0.963953	0.199731	0.24503	0.15929	0.0351711	0.031203	0.174333		0.279082	135.865	0.245347	0.0341796	0.284671	0.622527	0.723719	0.860179	0.162983	0.341649	0.0394124	0.112528	0.0748152	0.0675326
			0.137648	305.673	0.406727	0.234972	0.490507	0.649154	0.659771	0.983909	0.229464	0.399504	0.0618994	0.137838	0.253062	0.0556234		0.0147764	203.407	0.258435	0.973361	0.180707	2.12868	2.14862	0.99072	0.467851	0.539941	0.353371	0.07107	-0.19457	-0.19457
			0.0818712	496.113	0.322435	0.894192	0.126512	1.33887	1.3541	0.988754	0.471712	0.555131	0.391844	0.0667092	-0.0339826	-0.182863		0.00639486	327.499	0.0735342	0.977	0.278451	4.7407	4.82423	0.982684	0.466049	0.640727	0.317993	0.102401	0.198193	0.198193
[truncated: 4,454 more rows]

[truncated: 47 more sheets: Figure 1D, Supplementary Figure, Figure 1F , Figure 2B, Figure 2C, Supplementary Figure, Figure 2D, Figure 2E, Figure 3C, Figure 4C, Figure 4D, Supplementary Figure, Figure 5A, Supplementary Figure, Figure 5B, Figure 5C, Supplementary Figure, Figure 5D, Supplementary Figure, Figure 5E, Supplementary Figure, Figure 6A, Figure 6B, Figure 6C, Figure 6E, Figure 6G, Figure 6H …]
